# Supplementary material for: Analysis of high dimensional data using pre-defined set and subset information, with applications to genomic data
Source: BMC Bioinformatics. 2012 Jul 24;13:177. doi: 10.1186/1471-2105-13-177 (PMC3443674; doi:10.1186/1471-2105-13-177)
Supplement: Additional file 1 — Table S1. Excel file containing gene sets, subsets and gene names. [file 1471-2105-13-177-S1.xlsx]

## Sheet: Table S1 (Suppl. Mat.)
Set	Subset	Gene name
Genetic Disorder	Huntington's disease	ACTB
Genetic Disorder	Huntington's disease	ACTN2
Genetic Disorder	Huntington's disease	ACTN3
Genetic Disorder	Huntington's disease	ADRA1B
Genetic Disorder	Huntington's disease	AFM
Genetic Disorder	Huntington's disease	AK1
Genetic Disorder	Huntington's disease	AKT1
Genetic Disorder	Huntington's disease	ALDH2
Genetic Disorder	Huntington's disease	ANKRD2
Genetic Disorder	Huntington's disease	APOA4
Genetic Disorder	Huntington's disease	ATP2A1
Genetic Disorder	Huntington's disease	ATP2A2
Genetic Disorder	Huntington's disease	ATP5L
Genetic Disorder	Huntington's disease	ATP5O
Genetic Disorder	Huntington's disease	ATP6AP2
Genetic Disorder	Huntington's disease	B2M
Genetic Disorder	Huntington's disease	CAPNS1
Genetic Disorder	Huntington's disease	CASP1
Genetic Disorder	Huntington's disease	CASQ1
Genetic Disorder	Huntington's disease	CHGB
Genetic Disorder	Huntington's disease	COX7A2
Genetic Disorder	Huntington's disease	CYC1
Genetic Disorder	Huntington's disease	DNAJA1
Genetic Disorder	Huntington's disease	ENO2
Genetic Disorder	Huntington's disease	ENO3
Genetic Disorder	Huntington's disease	ETFB
Genetic Disorder	Huntington's disease	F8A1
Genetic Disorder	Huntington's disease	FAM3C
Genetic Disorder	Huntington's disease	FBL
Genetic Disorder	Huntington's disease	FGF12
Genetic Disorder	Huntington's disease	FKBP4
Genetic Disorder	Huntington's disease	GPD1
Genetic Disorder	Huntington's disease	GPI
Genetic Disorder	Huntington's disease	HERPUD1
Genetic Disorder	Huntington's disease	HINT1
Genetic Disorder	Huntington's disease	HMGB2
Genetic Disorder	Huntington's disease	ID3
Genetic Disorder	Huntington's disease	ITGB4
Genetic Disorder	Huntington's disease	LDHA
Genetic Disorder	Huntington's disease	LDHB
Genetic Disorder	Huntington's disease	LMCD1
Genetic Disorder	Huntington's disease	LMOD1
Genetic Disorder	Huntington's disease	MAOB
Genetic Disorder	Huntington's disease	MB
Genetic Disorder	Huntington's disease	MYH7
Genetic Disorder	Huntington's disease	MYOM2
Genetic Disorder	Huntington's disease	NDUFA8
Genetic Disorder	Huntington's disease	NDUFB2
Genetic Disorder	Huntington's disease	NDUFB6
Genetic Disorder	Huntington's disease	NDUFS2
Genetic Disorder	Huntington's disease	NDUFS5
Genetic Disorder	Huntington's disease	PDLIM1
Genetic Disorder	Huntington's disease	PFKM
Genetic Disorder	Huntington's disease	PFN2
Genetic Disorder	Huntington's disease	PGAM2
Genetic Disorder	Huntington's disease	PGK1
Genetic Disorder	Huntington's disease	PKM2
Genetic Disorder	Huntington's disease	PLK2
Genetic Disorder	Huntington's disease	POLR2I
Genetic Disorder	Huntington's disease	PPP1R1A
Genetic Disorder	Huntington's disease	PRL
Genetic Disorder	Huntington's disease	PSME1
Genetic Disorder	Huntington's disease	RAB5A
Genetic Disorder	Huntington's disease	RANBP1
Genetic Disorder	Huntington's disease	RPSA
Genetic Disorder	Huntington's disease	RTN2
Genetic Disorder	Huntington's disease	RYR1
Genetic Disorder	Huntington's disease	SCARB2
Genetic Disorder	Huntington's disease	SCG2
Genetic Disorder	Huntington's disease	SDHB
Genetic Disorder	Huntington's disease	SLC25A1
Genetic Disorder	Huntington's disease	SLC27A1
Genetic Disorder	Huntington's disease	SMTN
Genetic Disorder	Huntington's disease	SORL1
Genetic Disorder	Huntington's disease	SPOCK3
Genetic Disorder	Huntington's disease	SSR3
Genetic Disorder	Huntington's disease	SUCLA2
Genetic Disorder	Huntington's disease	TCERG1
Genetic Disorder	Huntington's disease	TGM2
Genetic Disorder	Huntington's disease	TNNI2
Genetic Disorder	Huntington's disease	TPI1
Genetic Disorder	Huntington's disease	TPM3
Genetic Disorder	Huntington's disease	USP2
Genetic Disorder	genetic disorder	ACADS
Genetic Disorder	genetic disorder	ACOX1
Genetic Disorder	genetic disorder	ACTA1
Genetic Disorder	genetic disorder	ACTA2
Genetic Disorder	genetic disorder	ACTB
Genetic Disorder	genetic disorder	ACTG1
Genetic Disorder	genetic disorder	ACTG2
Genetic Disorder	genetic disorder	ACTN2
Genetic Disorder	genetic disorder	ACTN3
Genetic Disorder	genetic disorder	ACY1
Genetic Disorder	genetic disorder	ADRA1B
Genetic Disorder	genetic disorder	AFM
Genetic Disorder	genetic disorder	AK1
Genetic Disorder	genetic disorder	AKAP8L
Genetic Disorder	genetic disorder	AKR1B1
Genetic Disorder	genetic disorder	AKT1
Genetic Disorder	genetic disorder	ALDH2
Genetic Disorder	genetic disorder	ALDH3B1
Genetic Disorder	genetic disorder	ALDOA
Genetic Disorder	genetic disorder	ALG6
Genetic Disorder	genetic disorder	ANK1
Genetic Disorder	genetic disorder	ANK3
Genetic Disorder	genetic disorder	ANKRD2
Genetic Disorder	genetic disorder	ANKRD6
Genetic Disorder	genetic disorder	ANXA2
Genetic Disorder	genetic disorder	APOA4
Genetic Disorder	genetic disorder	APP
Genetic Disorder	genetic disorder	ARNTL
Genetic Disorder	genetic disorder	ATP2A1
Genetic Disorder	genetic disorder	ATP2A2
Genetic Disorder	genetic disorder	ATP5A1
Genetic Disorder	genetic disorder	ATP5H
Genetic Disorder	genetic disorder	ATP5L
Genetic Disorder	genetic disorder	ATP5O
Genetic Disorder	genetic disorder	ATP6AP2
Genetic Disorder	genetic disorder	B2M
Genetic Disorder	genetic disorder	B4GALT7
Genetic Disorder	genetic disorder	BAT3
Genetic Disorder	genetic disorder	BIN1
Genetic Disorder	genetic disorder	C1R
Genetic Disorder	genetic disorder	CA4
Genetic Disorder	genetic disorder	CABC1
Genetic Disorder	genetic disorder	CALR
Genetic Disorder	genetic disorder	CANX
Genetic Disorder	genetic disorder	CAPN3
Genetic Disorder	genetic disorder	CAPNS1
Genetic Disorder	genetic disorder	CASP1
Genetic Disorder	genetic disorder	CASQ1
Genetic Disorder	genetic disorder	CAV3
Genetic Disorder	genetic disorder	CCT5
Genetic Disorder	genetic disorder	CD74
Genetic Disorder	genetic disorder	CD81
Genetic Disorder	genetic disorder	CDK4
Genetic Disorder	genetic disorder	CHGB
Genetic Disorder	genetic disorder	CHKA
Genetic Disorder	genetic disorder	CKM
Genetic Disorder	genetic disorder	CKS2
Genetic Disorder	genetic disorder	CLN6
Genetic Disorder	genetic disorder	COG2
Genetic Disorder	genetic disorder	COG4
Genetic Disorder	genetic disorder	COG7
Genetic Disorder	genetic disorder	COL12A1
Genetic Disorder	genetic disorder	COL15A1
Genetic Disorder	genetic disorder	COL1A1
Genetic Disorder	genetic disorder	COL1A2
Genetic Disorder	genetic disorder	COL5A2
Genetic Disorder	genetic disorder	COL6A1
Genetic Disorder	genetic disorder	COPE
Genetic Disorder	genetic disorder	COX4I1
Genetic Disorder	genetic disorder	COX5A
Genetic Disorder	genetic disorder	COX7A2
Genetic Disorder	genetic disorder	CSDA
Genetic Disorder	genetic disorder	CSE1L
Genetic Disorder	genetic disorder	CSRP3
Genetic Disorder	genetic disorder	CTSD
Genetic Disorder	genetic disorder	CXCL12
Genetic Disorder	genetic disorder	CXCR6
Genetic Disorder	genetic disorder	CYBA
Genetic Disorder	genetic disorder	CYC1
Genetic Disorder	genetic disorder	CYP2C18
Genetic Disorder	genetic disorder	DBI
Genetic Disorder	genetic disorder	DES
Genetic Disorder	genetic disorder	DHRS3
Genetic Disorder	genetic disorder	DHX8
Genetic Disorder	genetic disorder	DLST
Genetic Disorder	genetic disorder	DNAJA1
Genetic Disorder	genetic disorder	EEF1A1
Genetic Disorder	genetic disorder	EEF1G
Genetic Disorder	genetic disorder	EEF2
Genetic Disorder	genetic disorder	EFEMP2
Genetic Disorder	genetic disorder	EIF2S1
Genetic Disorder	genetic disorder	EIF4A2
Genetic Disorder	genetic disorder	ELAC2
Genetic Disorder	genetic disorder	EML4
Genetic Disorder	genetic disorder	ENAH
Genetic Disorder	genetic disorder	ENO2
Genetic Disorder	genetic disorder	ENO3
Genetic Disorder	genetic disorder	EPB41L2
Genetic Disorder	genetic disorder	ERCC1
Genetic Disorder	genetic disorder	ETFB
Genetic Disorder	genetic disorder	F8A1
Genetic Disorder	genetic disorder	FABP3
Genetic Disorder	genetic disorder	FAF1
Genetic Disorder	genetic disorder	FAM3C
Genetic Disorder	genetic disorder	FBL
Genetic Disorder	genetic disorder	FBP1
Genetic Disorder	genetic disorder	FCN2
Genetic Disorder	genetic disorder	FGA
Genetic Disorder	genetic disorder	FGF12
Genetic Disorder	genetic disorder	FGFR2
Genetic Disorder	genetic disorder	FIBP
Genetic Disorder	genetic disorder	FKBP4
Genetic Disorder	genetic disorder	FLNA
Genetic Disorder	genetic disorder	FLNC
Genetic Disorder	genetic disorder	FN1
Genetic Disorder	genetic disorder	FOSL2
Genetic Disorder	genetic disorder	FTH1
Genetic Disorder	genetic disorder	FTL
Genetic Disorder	genetic disorder	FXYD1
Genetic Disorder	genetic disorder	GART
Genetic Disorder	genetic disorder	GATA4
Genetic Disorder	genetic disorder	GCDH
Genetic Disorder	genetic disorder	GDI2
Genetic Disorder	genetic disorder	GGA2
Genetic Disorder	genetic disorder	GGA3
Genetic Disorder	genetic disorder	GJB1
Genetic Disorder	genetic disorder	GLUL
Genetic Disorder	genetic disorder	GNB2L1
Genetic Disorder	genetic disorder	GOT1
Genetic Disorder	genetic disorder	GPD1
Genetic Disorder	genetic disorder	GPI
Genetic Disorder	genetic disorder	GPX4
Genetic Disorder	genetic disorder	GSN
Genetic Disorder	genetic disorder	GSTM5
Genetic Disorder	genetic disorder	GSTO1
Genetic Disorder	genetic disorder	H2AFX
Genetic Disorder	genetic disorder	HADHA
Genetic Disorder	genetic disorder	HAGH
Genetic Disorder	genetic disorder	HDAC3
Genetic Disorder	genetic disorder	HERPUD1
Genetic Disorder	genetic disorder	HINT1
Genetic Disorder	genetic disorder	HMGB2
Genetic Disorder	genetic disorder	HOXB13
Genetic Disorder	genetic disorder	HSCB
Genetic Disorder	genetic disorder	HSPA1B
Genetic Disorder	genetic disorder	HSPE1
Genetic Disorder	genetic disorder	ID3
Genetic Disorder	genetic disorder	IFITM1
Genetic Disorder	genetic disorder	IGFBP2
Genetic Disorder	genetic disorder	IGFBP7
Genetic Disorder	genetic disorder	IGHM
Genetic Disorder	genetic disorder	IMMT
Genetic Disorder	genetic disorder	IRS1
Genetic Disorder	genetic disorder	ITGB4
Genetic Disorder	genetic disorder	ITGB5
Genetic Disorder	genetic disorder	ITM2B
Genetic Disorder	genetic disorder	JAK1
Genetic Disorder	genetic disorder	KCNC2
Genetic Disorder	genetic disorder	KDELR1
Genetic Disorder	genetic disorder	KEAP1
Genetic Disorder	genetic disorder	KLF13
Genetic Disorder	genetic disorder	LAMA5
Genetic Disorder	genetic disorder	LAMP2
Genetic Disorder	genetic disorder	LCK
Genetic Disorder	genetic disorder	LDHA
Genetic Disorder	genetic disorder	LDHB
Genetic Disorder	genetic disorder	LGALS1
Genetic Disorder	genetic disorder	LGMN
Genetic Disorder	genetic disorder	LIMD1
Genetic Disorder	genetic disorder	LMCD1
Genetic Disorder	genetic disorder	LMOD1
Genetic Disorder	genetic disorder	LNX2
Genetic Disorder	genetic disorder	LRPPRC
Genetic Disorder	genetic disorder	LTBR
Genetic Disorder	genetic disorder	LUC7L2
Genetic Disorder	genetic disorder	MAD2L1
Genetic Disorder	genetic disorder	MAF
Genetic Disorder	genetic disorder	MAOB
Genetic Disorder	genetic disorder	MAP3K3
Genetic Disorder	genetic disorder	MAPK8IP3
Genetic Disorder	genetic disorder	MAPKAPK2
Genetic Disorder	genetic disorder	MB
Genetic Disorder	genetic disorder	MBNL1
Genetic Disorder	genetic disorder	MCCC1
Genetic Disorder	genetic disorder	MCM2
Genetic Disorder	genetic disorder	MCM7
Genetic Disorder	genetic disorder	MGP
Genetic Disorder	genetic disorder	MIPEP
Genetic Disorder	genetic disorder	MMP2
Genetic Disorder	genetic disorder	MRPS18A
Genetic Disorder	genetic disorder	MT-CO3
Genetic Disorder	genetic disorder	MTA1
Genetic Disorder	genetic disorder	MTMR3
Genetic Disorder	genetic disorder	MYBPC3
Genetic Disorder	genetic disorder	MYH2
Genetic Disorder	genetic disorder	MYH4
Genetic Disorder	genetic disorder	MYH7
Genetic Disorder	genetic disorder	MYL1
Genetic Disorder	genetic disorder	MYL2
Genetic Disorder	genetic disorder	MYL3
Genetic Disorder	genetic disorder	MYOM1
Genetic Disorder	genetic disorder	MYOM2
Genetic Disorder	genetic disorder	NCOR2
Genetic Disorder	genetic disorder	NDUFA8
Genetic Disorder	genetic disorder	NDUFB2
Genetic Disorder	genetic disorder	NDUFB6
Genetic Disorder	genetic disorder	NDUFS2
Genetic Disorder	genetic disorder	NDUFS5
Genetic Disorder	genetic disorder	NDUFS8
Genetic Disorder	genetic disorder	NEB
Genetic Disorder	genetic disorder	NFATC4
Genetic Disorder	genetic disorder	NFKBIA
Genetic Disorder	genetic disorder	NFKBIL1
Genetic Disorder	genetic disorder	NPDC1
Genetic Disorder	genetic disorder	NPEPPS
Genetic Disorder	genetic disorder	NPHP1
Genetic Disorder	genetic disorder	NPPA
Genetic Disorder	genetic disorder	NPTX1
Genetic Disorder	genetic disorder	NUDT5
Genetic Disorder	genetic disorder	NUP214
Genetic Disorder	genetic disorder	OAT
Genetic Disorder	genetic disorder	OLIG2
Genetic Disorder	genetic disorder	OXTR
Genetic Disorder	genetic disorder	PABPC4
Genetic Disorder	genetic disorder	PACSIN2
Genetic Disorder	genetic disorder	PACSIN3
Genetic Disorder	genetic disorder	PC
Genetic Disorder	genetic disorder	PDK3
Genetic Disorder	genetic disorder	PDLIM1
Genetic Disorder	genetic disorder	PECAM1
Genetic Disorder	genetic disorder	PER3
Genetic Disorder	genetic disorder	PEX3
Genetic Disorder	genetic disorder	PFKM
Genetic Disorder	genetic disorder	PFKP
Genetic Disorder	genetic disorder	PFN2
Genetic Disorder	genetic disorder	PGAM2
Genetic Disorder	genetic disorder	PGD
Genetic Disorder	genetic disorder	PGK1
Genetic Disorder	genetic disorder	PIGL
Genetic Disorder	genetic disorder	PKM2
Genetic Disorder	genetic disorder	PLCD1
Genetic Disorder	genetic disorder	PLEK2
Genetic Disorder	genetic disorder	PLEKHA1
Genetic Disorder	genetic disorder	PLK2
Genetic Disorder	genetic disorder	PLP1
Genetic Disorder	genetic disorder	PMVK
Genetic Disorder	genetic disorder	POLE4
Genetic Disorder	genetic disorder	POLG
Genetic Disorder	genetic disorder	POLR2B
Genetic Disorder	genetic disorder	POLR2I
Genetic Disorder	genetic disorder	POMC
Genetic Disorder	genetic disorder	PPAP2A
Genetic Disorder	genetic disorder	PPP1R12A
Genetic Disorder	genetic disorder	PPP1R12B
Genetic Disorder	genetic disorder	PPP1R1A
Genetic Disorder	genetic disorder	PPP2R1B
Genetic Disorder	genetic disorder	PPT2
Genetic Disorder	genetic disorder	PRDM2
Genetic Disorder	genetic disorder	PRKAA1
Genetic Disorder	genetic disorder	PRL
Genetic Disorder	genetic disorder	PRPF3
Genetic Disorder	genetic disorder	PSMA7
Genetic Disorder	genetic disorder	PSMB4
Genetic Disorder	genetic disorder	PSMC1
Genetic Disorder	genetic disorder	PSMC2
Genetic Disorder	genetic disorder	PSME1
Genetic Disorder	genetic disorder	PTGS1
Genetic Disorder	genetic disorder	PTGS2
Genetic Disorder	genetic disorder	PTK2
Genetic Disorder	genetic disorder	PYGM
Genetic Disorder	genetic disorder	RAB5A
Genetic Disorder	genetic disorder	RAC1
Genetic Disorder	genetic disorder	RAC2
Genetic Disorder	genetic disorder	RAD51
Genetic Disorder	genetic disorder	RANBP1
Genetic Disorder	genetic disorder	RPL13
Genetic Disorder	genetic disorder	RPL15
Genetic Disorder	genetic disorder	RPL17
Genetic Disorder	genetic disorder	RPL27
Genetic Disorder	genetic disorder	RPL3
Genetic Disorder	genetic disorder	RPL31
Genetic Disorder	genetic disorder	RPL39
Genetic Disorder	genetic disorder	RPS11
Genetic Disorder	genetic disorder	RPS19
Genetic Disorder	genetic disorder	RPS24
Genetic Disorder	genetic disorder	RPS3
Genetic Disorder	genetic disorder	RPS3A
Genetic Disorder	genetic disorder	RPS6
Genetic Disorder	genetic disorder	RPSA
Genetic Disorder	genetic disorder	RRAD
Genetic Disorder	genetic disorder	RRAS
Genetic Disorder	genetic disorder	RTN2
Genetic Disorder	genetic disorder	RYR1
Genetic Disorder	genetic disorder	SCARB2
Genetic Disorder	genetic disorder	SCG2
Genetic Disorder	genetic disorder	SDHB
Genetic Disorder	genetic disorder	SERPINB1
Genetic Disorder	genetic disorder	SET
Genetic Disorder	genetic disorder	SF1
Genetic Disorder	genetic disorder	SF3B3
Genetic Disorder	genetic disorder	SGCG
Genetic Disorder	genetic disorder	SH3GL2
Genetic Disorder	genetic disorder	SLC25A1
Genetic Disorder	genetic disorder	SLC25A22
Genetic Disorder	genetic disorder	SLC27A1
Genetic Disorder	genetic disorder	SLC2A1
Genetic Disorder	genetic disorder	SLC6A18
Genetic Disorder	genetic disorder	SLCO4A1
Genetic Disorder	genetic disorder	SMARCD3
Genetic Disorder	genetic disorder	SMTN
Genetic Disorder	genetic disorder	SOCS6
Genetic Disorder	genetic disorder	SOD1
Genetic Disorder	genetic disorder	SORBS1
Genetic Disorder	genetic disorder	SORL1
Genetic Disorder	genetic disorder	SPOCK3
Genetic Disorder	genetic disorder	SREBF1
Genetic Disorder	genetic disorder	SSR1
Genetic Disorder	genetic disorder	SSR2
Genetic Disorder	genetic disorder	SSR3
Genetic Disorder	genetic disorder	ST6GALNAC4
Genetic Disorder	genetic disorder	STAC
Genetic Disorder	genetic disorder	STAT1
Genetic Disorder	genetic disorder	STIP1
Genetic Disorder	genetic disorder	SUCLA2
Genetic Disorder	genetic disorder	SUPT3H
Genetic Disorder	genetic disorder	SURF1
Genetic Disorder	genetic disorder	SYNGR1
Genetic Disorder	genetic disorder	TCAP
Genetic Disorder	genetic disorder	TCERG1
Genetic Disorder	genetic disorder	TEAD4
Genetic Disorder	genetic disorder	TFAP2A
Genetic Disorder	genetic disorder	TGM2
Genetic Disorder	genetic disorder	TLE1
Genetic Disorder	genetic disorder	TNNI2
Genetic Disorder	genetic disorder	TNNI3
Genetic Disorder	genetic disorder	TOB1
Genetic Disorder	genetic disorder	TOM1
Genetic Disorder	genetic disorder	TP73
Genetic Disorder	genetic disorder	TPI1
Genetic Disorder	genetic disorder	TPM1
Genetic Disorder	genetic disorder	TPM2
Genetic Disorder	genetic disorder	TPM3
Genetic Disorder	genetic disorder	TPT1
Genetic Disorder	genetic disorder	TRIP12
Genetic Disorder	genetic disorder	TUBA8
Genetic Disorder	genetic disorder	TYR
Genetic Disorder	genetic disorder	UCHL5
Genetic Disorder	genetic disorder	UGP2
Genetic Disorder	genetic disorder	UQCRFS1
Genetic Disorder	genetic disorder	USP1
Genetic Disorder	genetic disorder	USP2
Genetic Disorder	genetic disorder	VAPB
Genetic Disorder	genetic disorder	VCP
Genetic Disorder	genetic disorder	VDAC1
Genetic Disorder	genetic disorder	VLDLR
Genetic Disorder	genetic disorder	WSB2
Genetic Disorder	genetic disorder	XBP1
Genetic Disorder	genetic disorder	XPO7
Genetic Disorder	genetic disorder	YARS
Genetic Disorder	genetic disorder	YWHAE
Genetic Disorder	genetic disorder	ZFP64
Genetic Disorder	genetic disorder	ZNF148
Genetic Disorder	genetic disorder of humans	AKT1
Genetic Disorder	genetic disorder of humans	ALDH3B1
Genetic Disorder	genetic disorder of humans	APP
Genetic Disorder	genetic disorder of humans	ARNTL
Genetic Disorder	genetic disorder of humans	CAPN3
Genetic Disorder	genetic disorder of humans	CASP1
Genetic Disorder	genetic disorder of humans	CHGB
Genetic Disorder	genetic disorder of humans	CYBA
Genetic Disorder	genetic disorder of humans	FTL
Genetic Disorder	genetic disorder of humans	GCDH
Genetic Disorder	genetic disorder of humans	GSN
Genetic Disorder	genetic disorder of humans	HSPA1B
Genetic Disorder	genetic disorder of humans	MMP2
Genetic Disorder	genetic disorder of humans	OLIG2
Genetic Disorder	genetic disorder of humans	PER3
Genetic Disorder	genetic disorder of humans	PLP1
Genetic Disorder	genetic disorder of humans	POMC
Genetic Disorder	genetic disorder of humans	PRL
Genetic Disorder	genetic disorder of humans	PTGS2
Genetic Disorder	genetic disorder of humans	SOD1
Genetic Disorder	genetic disorder of humans	SORBS1
Genetic Disorder	genetic disorder of humans	SREBF1
Genetic Disorder	genetic disorder of humans	STAT1
Genetic Disorder	genetic disorder of humans	SYNGR1
Genetic Disorder	genetic disorder of humans	TUBA8
Genetic Disorder	genetic disorder of humans	TYR
Genetic Disorder	genetic disorder of humans	XBP1
Genetic Disorder	lung carcinoma	ALDOA
Genetic Disorder	lung carcinoma	B2M
Genetic Disorder	lung carcinoma	CDK4
Genetic Disorder	lung carcinoma	CKS2
Genetic Disorder	lung carcinoma	EEF1A1
Genetic Disorder	lung carcinoma	ENO2
Genetic Disorder	lung carcinoma	FN1
Genetic Disorder	lung carcinoma	FTL
Genetic Disorder	lung carcinoma	GART
Genetic Disorder	lung carcinoma	GPI
Genetic Disorder	lung carcinoma	GSN
Genetic Disorder	lung carcinoma	LDHA
Genetic Disorder	lung carcinoma	MCM2
Genetic Disorder	lung carcinoma	PFKP
Genetic Disorder	lung carcinoma	POLE4
Genetic Disorder	lung carcinoma	PTGS2
Genetic Disorder	lung carcinoma	RPL27
Genetic Disorder	lung carcinoma	RPS11
Genetic Disorder	lung carcinoma	RPS6
Genetic Disorder	lung carcinoma	SSR2
Genetic Disorder	lung carcinoma	TPI1
Genetic Disorder	lung carcinoma	TPT1
Genetic Disorder	lung carcinoma	TUBA8
Genetic Disorder	lung carcinoma	YWHAE
Genetic Disorder	non-small-cell lung carcinoma	B2M
Genetic Disorder	non-small-cell lung carcinoma	EEF1A1
Genetic Disorder	non-small-cell lung carcinoma	FN1
Genetic Disorder	non-small-cell lung carcinoma	FTL
Genetic Disorder	non-small-cell lung carcinoma	GSN
Genetic Disorder	non-small-cell lung carcinoma	MCM2
Genetic Disorder	non-small-cell lung carcinoma	RPL27
Genetic Disorder	non-small-cell lung carcinoma	RPS11
Genetic Disorder	non-small-cell lung carcinoma	RPS6
Genetic Disorder	non-small-cell lung carcinoma	SSR2
Genetic Disorder	non-small-cell lung carcinoma	TPT1
Genetic Disorder	non-small-cell lung carcinoma	TUBA8
Genetic Disorder	lung tumor	AKR1B1
Genetic Disorder	lung tumor	ALDOA
Genetic Disorder	lung tumor	B2M
Genetic Disorder	lung tumor	CDK4
Genetic Disorder	lung tumor	CKS2
Genetic Disorder	lung tumor	EEF1A1
Genetic Disorder	lung tumor	ENO2
Genetic Disorder	lung tumor	ERCC1
Genetic Disorder	lung tumor	FN1
Genetic Disorder	lung tumor	FTL
Genetic Disorder	lung tumor	GART
Genetic Disorder	lung tumor	GJB1
Genetic Disorder	lung tumor	GPI
Genetic Disorder	lung tumor	GSN
Genetic Disorder	lung tumor	KDELR1
Genetic Disorder	lung tumor	LDHA
Genetic Disorder	lung tumor	MCM2
Genetic Disorder	lung tumor	PFKP
Genetic Disorder	lung tumor	POLE4
Genetic Disorder	lung tumor	PTGS2
Genetic Disorder	lung tumor	RPL27
Genetic Disorder	lung tumor	RPS11
Genetic Disorder	lung tumor	RPS6
Genetic Disorder	lung tumor	SSR2
Genetic Disorder	lung tumor	TPI1
Genetic Disorder	lung tumor	TPT1
Genetic Disorder	lung tumor	TUBA8
Genetic Disorder	lung tumor	YWHAE
Genetic Disorder	non-small cell lung cancer	AKT1
Genetic Disorder	non-small cell lung cancer	B2M
Genetic Disorder	non-small cell lung cancer	CDK4
Genetic Disorder	non-small cell lung cancer	CTSD
Genetic Disorder	non-small cell lung cancer	EEF1A1
Genetic Disorder	non-small cell lung cancer	FGFR2
Genetic Disorder	non-small cell lung cancer	FN1
Genetic Disorder	non-small cell lung cancer	FTL
Genetic Disorder	non-small cell lung cancer	GART
Genetic Disorder	non-small cell lung cancer	GSN
Genetic Disorder	non-small cell lung cancer	HDAC3
Genetic Disorder	non-small cell lung cancer	ITGB4
Genetic Disorder	non-small cell lung cancer	ITGB5
Genetic Disorder	non-small cell lung cancer	LCK
Genetic Disorder	non-small cell lung cancer	MCM2
Genetic Disorder	non-small cell lung cancer	POLE4
Genetic Disorder	non-small cell lung cancer	PTGS1
Genetic Disorder	non-small cell lung cancer	PTGS2
Genetic Disorder	non-small cell lung cancer	RPL27
Genetic Disorder	non-small cell lung cancer	RPS11
Genetic Disorder	non-small cell lung cancer	RPS6
Genetic Disorder	non-small cell lung cancer	RRAD
Genetic Disorder	non-small cell lung cancer	SSR2
Genetic Disorder	non-small cell lung cancer	STAT1
Genetic Disorder	non-small cell lung cancer	TPT1
Genetic Disorder	non-small cell lung cancer	TUBA8
Genetic Disorder	lung cancer	AKR1B1
Genetic Disorder	lung cancer	AKT1
Genetic Disorder	lung cancer	ALDOA
Genetic Disorder	lung cancer	B2M
Genetic Disorder	lung cancer	CDK4
Genetic Disorder	lung cancer	CKS2
Genetic Disorder	lung cancer	CTSD
Genetic Disorder	lung cancer	EEF1A1
Genetic Disorder	lung cancer	ENO2
Genetic Disorder	lung cancer	ERCC1
Genetic Disorder	lung cancer	FGFR2
Genetic Disorder	lung cancer	FN1
Genetic Disorder	lung cancer	FTL
Genetic Disorder	lung cancer	GART
Genetic Disorder	lung cancer	GJB1
Genetic Disorder	lung cancer	GPI
Genetic Disorder	lung cancer	GSN
Genetic Disorder	lung cancer	HDAC3
Genetic Disorder	lung cancer	ITGB4
Genetic Disorder	lung cancer	ITGB5
Genetic Disorder	lung cancer	KDELR1
Genetic Disorder	lung cancer	LCK
Genetic Disorder	lung cancer	LDHA
Genetic Disorder	lung cancer	MCM2
Genetic Disorder	lung cancer	PFKP
Genetic Disorder	lung cancer	POLE4
Genetic Disorder	lung cancer	PPP2R1B
Genetic Disorder	lung cancer	PRL
Genetic Disorder	lung cancer	PTGS1
Genetic Disorder	lung cancer	PTGS2
Genetic Disorder	lung cancer	RPL27
Genetic Disorder	lung cancer	RPS11
Genetic Disorder	lung cancer	RPS6
Genetic Disorder	lung cancer	RRAD
Genetic Disorder	lung cancer	SSR2
Genetic Disorder	lung cancer	STAT1
Genetic Disorder	lung cancer	TP73
Genetic Disorder	lung cancer	TPI1
Genetic Disorder	lung cancer	TPT1
Genetic Disorder	lung cancer	TUBA8
Genetic Disorder	lung cancer	YWHAE
Genetic Disorder	"nemaline myopathy, type 1"	ACTA1
Genetic Disorder	"nemaline myopathy, type 1"	TPM2
Genetic Disorder	"nemaline myopathy, type 1"	TPM3
Genetic Disorder	Alzheimer's disease	ACTA2
Genetic Disorder	Alzheimer's disease	ACTB
Genetic Disorder	Alzheimer's disease	ADRA1B
Genetic Disorder	Alzheimer's disease	AFM
Genetic Disorder	Alzheimer's disease	AKAP8L
Genetic Disorder	Alzheimer's disease	ANK1
Genetic Disorder	Alzheimer's disease	ANK3
Genetic Disorder	Alzheimer's disease	APP
Genetic Disorder	Alzheimer's disease	ATP5A1
Genetic Disorder	Alzheimer's disease	BAT3
Genetic Disorder	Alzheimer's disease	BIN1
Genetic Disorder	Alzheimer's disease	C1R
Genetic Disorder	Alzheimer's disease	CANX
Genetic Disorder	Alzheimer's disease	CASP1
Genetic Disorder	Alzheimer's disease	CD74
Genetic Disorder	Alzheimer's disease	CDK4
Genetic Disorder	Alzheimer's disease	COG2
Genetic Disorder	Alzheimer's disease	COG4
Genetic Disorder	Alzheimer's disease	COL5A2
Genetic Disorder	Alzheimer's disease	CTSD
Genetic Disorder	Alzheimer's disease	CXCL12
Genetic Disorder	Alzheimer's disease	EEF1G
Genetic Disorder	Alzheimer's disease	EEF2
Genetic Disorder	Alzheimer's disease	EIF2S1
Genetic Disorder	Alzheimer's disease	EPB41L2
Genetic Disorder	Alzheimer's disease	FAM3C
Genetic Disorder	Alzheimer's disease	FGF12
Genetic Disorder	Alzheimer's disease	GGA2
Genetic Disorder	Alzheimer's disease	GGA3
Genetic Disorder	Alzheimer's disease	GNB2L1
Genetic Disorder	Alzheimer's disease	GSTO1
Genetic Disorder	Alzheimer's disease	HADHA
Genetic Disorder	Alzheimer's disease	HSCB
Genetic Disorder	Alzheimer's disease	HSPA1B
Genetic Disorder	Alzheimer's disease	IGFBP2
Genetic Disorder	Alzheimer's disease	IGHM
Genetic Disorder	Alzheimer's disease	LGALS1
Genetic Disorder	Alzheimer's disease	LIMD1
Genetic Disorder	Alzheimer's disease	MAOB
Genetic Disorder	Alzheimer's disease	MT-CO3
Genetic Disorder	Alzheimer's disease	NFATC4
Genetic Disorder	Alzheimer's disease	NPDC1
Genetic Disorder	Alzheimer's disease	NPTX1
Genetic Disorder	Alzheimer's disease	PDK3
Genetic Disorder	Alzheimer's disease	PTGS1
Genetic Disorder	Alzheimer's disease	PTGS2
Genetic Disorder	Alzheimer's disease	SET
Genetic Disorder	Alzheimer's disease	SF3B3
Genetic Disorder	Alzheimer's disease	SH3GL2
Genetic Disorder	Alzheimer's disease	SLC2A1
Genetic Disorder	Alzheimer's disease	SLC6A18
Genetic Disorder	Alzheimer's disease	SOD1
Genetic Disorder	Alzheimer's disease	SORL1
Genetic Disorder	Alzheimer's disease	SYNGR1
Genetic Disorder	Alzheimer's disease	TGM2
Genetic Disorder	Alzheimer's disease	TP73
Genetic Disorder	Alzheimer's disease	TUBA8
Genetic Disorder	Alzheimer's disease	ZFP64
Genetic Disorder	cytochrome c oxidase deficiency	LRPPRC
Genetic Disorder	cytochrome c oxidase deficiency	MT-CO3
Genetic Disorder	cytochrome c oxidase deficiency	SURF1
Genetic Disorder	prostate cancer	AKT1
Genetic Disorder	prostate cancer	ALDH2
Genetic Disorder	prostate cancer	ANXA2
Genetic Disorder	prostate cancer	B2M
Genetic Disorder	prostate cancer	C1R
Genetic Disorder	prostate cancer	CD74
Genetic Disorder	prostate cancer	CDK4
Genetic Disorder	prostate cancer	COL1A1
Genetic Disorder	prostate cancer	ELAC2
Genetic Disorder	prostate cancer	FGFR2
Genetic Disorder	prostate cancer	FLNA
Genetic Disorder	prostate cancer	FLNC
Genetic Disorder	prostate cancer	HDAC3
Genetic Disorder	prostate cancer	HOXB13
Genetic Disorder	prostate cancer	IGHM
Genetic Disorder	prostate cancer	ITGB4
Genetic Disorder	prostate cancer	ITGB5
Genetic Disorder	prostate cancer	LCK
Genetic Disorder	prostate cancer	MCM2
Genetic Disorder	prostate cancer	MCM7
Genetic Disorder	prostate cancer	MIPEP
Genetic Disorder	prostate cancer	MMP2
Genetic Disorder	prostate cancer	MTA1
Genetic Disorder	prostate cancer	NCOR2
Genetic Disorder	prostate cancer	NFKBIA
Genetic Disorder	prostate cancer	PGK1
Genetic Disorder	prostate cancer	PTGS2
Genetic Disorder	prostate cancer	SERPINB1
Genetic Disorder	prostate cancer	SF1
Genetic Disorder	prostate cancer	SLC2A1
Genetic Disorder	prostate cancer	SMARCD3
Genetic Disorder	prostate cancer	STAT1
Genetic Disorder	prostate cancer	TUBA8
Genetic Disorder	prostate cancer	USP2
Genetic Disorder	prostatic intraepithelial neoplasia	AKT1
Genetic Disorder	prostatic intraepithelial neoplasia	ANXA2
Genetic Disorder	prostatic intraepithelial neoplasia	C1R
Genetic Disorder	prostatic intraepithelial neoplasia	CD74
Genetic Disorder	prostatic intraepithelial neoplasia	FGFR2
Genetic Disorder	prostatic intraepithelial neoplasia	FLNA
Genetic Disorder	prostatic intraepithelial neoplasia	ITGB4
Genetic Disorder	prostatic intraepithelial neoplasia	MIPEP
Genetic Disorder	prostatic intraepithelial neoplasia	SERPINB1
Genetic Disorder	prostatic intraepithelial neoplasia	SMARCD3
Genetic Disorder	prostatic intraepithelial tumor	ANXA2
Genetic Disorder	prostatic intraepithelial tumor	C1R
Genetic Disorder	prostatic intraepithelial tumor	CD74
Genetic Disorder	prostatic intraepithelial tumor	FGFR2
Genetic Disorder	prostatic intraepithelial tumor	FLNA
Genetic Disorder	prostatic intraepithelial tumor	ITGB4
Genetic Disorder	prostatic intraepithelial tumor	MIPEP
Genetic Disorder	prostatic intraepithelial tumor	SERPINB1
Genetic Disorder	prostatic intraepithelial tumor	SMARCD3
Genetic Disorder	Ehlers-Danlos syndrome	B4GALT7
Genetic Disorder	Ehlers-Danlos syndrome	COL1A1
Genetic Disorder	Ehlers-Danlos syndrome	COL1A2
Genetic Disorder	Ehlers-Danlos syndrome	COL5A2
Genetic Disorder	familial british dementia	ITM2B
Genetic Disorder	familial british dementia	SOD1
Genetic Disorder	familial hypertrophic cardiomyopathy	CAV3
Genetic Disorder	familial hypertrophic cardiomyopathy	MYH7
Genetic Disorder	colon cancer	AKR1B1
Genetic Disorder	colon cancer	AKT1
Genetic Disorder	colon cancer	ATP2A2
Genetic Disorder	colon cancer	CCT5
Genetic Disorder	colon cancer	CDK4
Genetic Disorder	colon cancer	COL6A1
Genetic Disorder	colon cancer	DBI
Genetic Disorder	colon cancer	DNAJA1
Genetic Disorder	colon cancer	EIF4A2
Genetic Disorder	colon cancer	FGF12
Genetic Disorder	colon cancer	FGFR2
Genetic Disorder	colon cancer	FN1
Genetic Disorder	colon cancer	GSN
Genetic Disorder	colon cancer	HDAC3
Genetic Disorder	colon cancer	HMGB2
Genetic Disorder	colon cancer	HSPE1
Genetic Disorder	colon cancer	IFITM1
Genetic Disorder	colon cancer	MAD2L1
Genetic Disorder	colon cancer	NUDT5
Genetic Disorder	colon cancer	PLEK2
Genetic Disorder	colon cancer	PPP2R1B
Genetic Disorder	colon cancer	PSMA7
Genetic Disorder	colon cancer	PTGS2
Genetic Disorder	colon cancer	PTK2
Genetic Disorder	colon cancer	RAD51
Genetic Disorder	colon cancer	SET
Genetic Disorder	colon cancer	STIP1
Genetic Disorder	colon cancer	TEAD4
Genetic Disorder	colon cancer	TUBA8
Genetic Disorder	colon cancer	YWHAE
Genetic Disorder	prostatic carcinoma	AKT1
Genetic Disorder	prostatic carcinoma	ANXA2
Genetic Disorder	prostatic carcinoma	B2M
Genetic Disorder	prostatic carcinoma	C1R
Genetic Disorder	prostatic carcinoma	CD74
Genetic Disorder	prostatic carcinoma	CDK4
Genetic Disorder	prostatic carcinoma	FGFR2
Genetic Disorder	prostatic carcinoma	FLNA
Genetic Disorder	prostatic carcinoma	FLNC
Genetic Disorder	prostatic carcinoma	HOXB13
Genetic Disorder	prostatic carcinoma	ITGB4
Genetic Disorder	prostatic carcinoma	MCM2
Genetic Disorder	prostatic carcinoma	MCM7
Genetic Disorder	prostatic carcinoma	MIPEP
Genetic Disorder	prostatic carcinoma	MMP2
Genetic Disorder	prostatic carcinoma	NFKBIA
Genetic Disorder	prostatic carcinoma	PTGS2
Genetic Disorder	prostatic carcinoma	SERPINB1
Genetic Disorder	prostatic carcinoma	SLC2A1
Genetic Disorder	prostatic carcinoma	SMARCD3
Genetic Disorder	prostatic carcinoma	USP2
Genetic Disorder	"Ehlers-Danlos syndrome, type I"	COL1A1
Genetic Disorder	"Ehlers-Danlos syndrome, type I"	COL5A2
Genetic Disorder	preterm premature rupture of membranes	PTGS1
Genetic Disorder	preterm premature rupture of membranes	PTGS2
Genetic Disorder	pancreatic cancer	CASP1
Genetic Disorder	pancreatic cancer	CD74
Genetic Disorder	pancreatic cancer	CDK4
Genetic Disorder	pancreatic cancer	CTSD
Genetic Disorder	pancreatic cancer	FN1
Genetic Disorder	pancreatic cancer	GART
Genetic Disorder	pancreatic cancer	IFITM1
Genetic Disorder	pancreatic cancer	ITGB4
Genetic Disorder	pancreatic cancer	LGALS1
Genetic Disorder	pancreatic cancer	NPTX1
Genetic Disorder	pancreatic cancer	POLE4
Genetic Disorder	pancreatic cancer	PRL
Genetic Disorder	pancreatic cancer	PTK2
Genetic Disorder	pancreatic cancer	RPS19
Genetic Disorder	pancreatic cancer	TPM2
Genetic Disorder	pancreatic cancer	TUBA8
Neurological Disease	Huntington's disease	ACTB
Neurological Disease	Huntington's disease	ACTN2
Neurological Disease	Huntington's disease	ACTN3
Neurological Disease	Huntington's disease	ADRA1B
Neurological Disease	Huntington's disease	AFM
Neurological Disease	Huntington's disease	AK1
Neurological Disease	Huntington's disease	AKT1
Neurological Disease	Huntington's disease	ALDH2
Neurological Disease	Huntington's disease	ANKRD2
Neurological Disease	Huntington's disease	APOA4
Neurological Disease	Huntington's disease	ATP2A1
Neurological Disease	Huntington's disease	ATP2A2
Neurological Disease	Huntington's disease	ATP5L
Neurological Disease	Huntington's disease	ATP5O
Neurological Disease	Huntington's disease	ATP6AP2
Neurological Disease	Huntington's disease	B2M
Neurological Disease	Huntington's disease	CAPNS1
Neurological Disease	Huntington's disease	CASP1
Neurological Disease	Huntington's disease	CASQ1
Neurological Disease	Huntington's disease	CHGB
Neurological Disease	Huntington's disease	COX7A2
Neurological Disease	Huntington's disease	CYC1
Neurological Disease	Huntington's disease	DNAJA1
Neurological Disease	Huntington's disease	ENO2
Neurological Disease	Huntington's disease	ENO3
Neurological Disease	Huntington's disease	ETFB
Neurological Disease	Huntington's disease	F8A1
Neurological Disease	Huntington's disease	FAM3C
Neurological Disease	Huntington's disease	FBL
Neurological Disease	Huntington's disease	FGF12
Neurological Disease	Huntington's disease	FKBP4
Neurological Disease	Huntington's disease	GPD1
Neurological Disease	Huntington's disease	GPI
Neurological Disease	Huntington's disease	HERPUD1
Neurological Disease	Huntington's disease	HINT1
Neurological Disease	Huntington's disease	HMGB2
Neurological Disease	Huntington's disease	ID3
Neurological Disease	Huntington's disease	ITGB4
Neurological Disease	Huntington's disease	LDHA
Neurological Disease	Huntington's disease	LDHB
Neurological Disease	Huntington's disease	LMCD1
Neurological Disease	Huntington's disease	LMOD1
Neurological Disease	Huntington's disease	MAOB
Neurological Disease	Huntington's disease	MB
Neurological Disease	Huntington's disease	MYH7
Neurological Disease	Huntington's disease	MYOM2
Neurological Disease	Huntington's disease	NDUFA8
Neurological Disease	Huntington's disease	NDUFB2
Neurological Disease	Huntington's disease	NDUFB6
Neurological Disease	Huntington's disease	NDUFS2
Neurological Disease	Huntington's disease	NDUFS5
Neurological Disease	Huntington's disease	PDLIM1
Neurological Disease	Huntington's disease	PFKM
Neurological Disease	Huntington's disease	PFN2
Neurological Disease	Huntington's disease	PGAM2
Neurological Disease	Huntington's disease	PGK1
Neurological Disease	Huntington's disease	PKM2
Neurological Disease	Huntington's disease	PLK2
Neurological Disease	Huntington's disease	POLR2I
Neurological Disease	Huntington's disease	PPP1R1A
Neurological Disease	Huntington's disease	PRL
Neurological Disease	Huntington's disease	PSME1
Neurological Disease	Huntington's disease	RAB5A
Neurological Disease	Huntington's disease	RANBP1
Neurological Disease	Huntington's disease	RPSA
Neurological Disease	Huntington's disease	RTN2
Neurological Disease	Huntington's disease	RYR1
Neurological Disease	Huntington's disease	SCARB2
Neurological Disease	Huntington's disease	SCG2
Neurological Disease	Huntington's disease	SDHB
Neurological Disease	Huntington's disease	SLC25A1
Neurological Disease	Huntington's disease	SLC27A1
Neurological Disease	Huntington's disease	SMTN
Neurological Disease	Huntington's disease	SORL1
Neurological Disease	Huntington's disease	SPOCK3
Neurological Disease	Huntington's disease	SSR3
Neurological Disease	Huntington's disease	SUCLA2
Neurological Disease	Huntington's disease	TCERG1
Neurological Disease	Huntington's disease	TGM2
Neurological Disease	Huntington's disease	TNNI2
Neurological Disease	Huntington's disease	TPI1
Neurological Disease	Huntington's disease	TPM3
Neurological Disease	Huntington's disease	USP2
Neurological Disease	dyskinesia	ACTB
Neurological Disease	dyskinesia	ACTN2
Neurological Disease	dyskinesia	ACTN3
Neurological Disease	dyskinesia	ADRA1B
Neurological Disease	dyskinesia	AFM
Neurological Disease	dyskinesia	AK1
Neurological Disease	dyskinesia	AKT1
Neurological Disease	dyskinesia	ALDH2
Neurological Disease	dyskinesia	ANKRD2
Neurological Disease	dyskinesia	APOA4
Neurological Disease	dyskinesia	ATP2A1
Neurological Disease	dyskinesia	ATP2A2
Neurological Disease	dyskinesia	ATP5L
Neurological Disease	dyskinesia	ATP5O
Neurological Disease	dyskinesia	ATP6AP2
Neurological Disease	dyskinesia	B2M
Neurological Disease	dyskinesia	CAPNS1
Neurological Disease	dyskinesia	CASP1
Neurological Disease	dyskinesia	CASQ1
Neurological Disease	dyskinesia	CHGB
Neurological Disease	dyskinesia	COX7A2
Neurological Disease	dyskinesia	CYC1
Neurological Disease	dyskinesia	DNAJA1
Neurological Disease	dyskinesia	ENO2
Neurological Disease	dyskinesia	ENO3
Neurological Disease	dyskinesia	ETFB
Neurological Disease	dyskinesia	F8A1
Neurological Disease	dyskinesia	FAM3C
Neurological Disease	dyskinesia	FBL
Neurological Disease	dyskinesia	FGF12
Neurological Disease	dyskinesia	FKBP4
Neurological Disease	dyskinesia	GPD1
Neurological Disease	dyskinesia	GPI
Neurological Disease	dyskinesia	HERPUD1
Neurological Disease	dyskinesia	HINT1
Neurological Disease	dyskinesia	HMGB2
Neurological Disease	dyskinesia	ID3
Neurological Disease	dyskinesia	ITGB4
Neurological Disease	dyskinesia	LDHA
Neurological Disease	dyskinesia	LDHB
Neurological Disease	dyskinesia	LMCD1
Neurological Disease	dyskinesia	LMOD1
Neurological Disease	dyskinesia	MAOB
Neurological Disease	dyskinesia	MB
Neurological Disease	dyskinesia	MYH7
Neurological Disease	dyskinesia	MYOM2
Neurological Disease	dyskinesia	NDUFA8
Neurological Disease	dyskinesia	NDUFB2
Neurological Disease	dyskinesia	NDUFB6
Neurological Disease	dyskinesia	NDUFS2
Neurological Disease	dyskinesia	NDUFS5
Neurological Disease	dyskinesia	PDLIM1
Neurological Disease	dyskinesia	PFKM
Neurological Disease	dyskinesia	PFN2
Neurological Disease	dyskinesia	PGAM2
Neurological Disease	dyskinesia	PGK1
Neurological Disease	dyskinesia	PKM2
Neurological Disease	dyskinesia	PLK2
Neurological Disease	dyskinesia	POLR2I
Neurological Disease	dyskinesia	PPP1R1A
Neurological Disease	dyskinesia	PRL
Neurological Disease	dyskinesia	PSME1
Neurological Disease	dyskinesia	RAB5A
Neurological Disease	dyskinesia	RANBP1
Neurological Disease	dyskinesia	RPSA
Neurological Disease	dyskinesia	RTN2
Neurological Disease	dyskinesia	RYR1
Neurological Disease	dyskinesia	SCARB2
Neurological Disease	dyskinesia	SCG2
Neurological Disease	dyskinesia	SDHB
Neurological Disease	dyskinesia	SLC25A1
Neurological Disease	dyskinesia	SLC25A22
Neurological Disease	dyskinesia	SLC27A1
Neurological Disease	dyskinesia	SMTN
Neurological Disease	dyskinesia	SORL1
Neurological Disease	dyskinesia	SPOCK3
Neurological Disease	dyskinesia	SSR3
Neurological Disease	dyskinesia	SUCLA2
Neurological Disease	dyskinesia	TCERG1
Neurological Disease	dyskinesia	TGM2
Neurological Disease	dyskinesia	TNNI2
Neurological Disease	dyskinesia	TPI1
Neurological Disease	dyskinesia	TPM3
Neurological Disease	dyskinesia	USP2
Neurological Disease	neurological disorder	ACOX1
Neurological Disease	neurological disorder	ACTA1
Neurological Disease	neurological disorder	ACTA2
Neurological Disease	neurological disorder	ACTB
Neurological Disease	neurological disorder	ACTG1
Neurological Disease	neurological disorder	ACTN2
Neurological Disease	neurological disorder	ACTN3
Neurological Disease	neurological disorder	ADRA1B
Neurological Disease	neurological disorder	AFM
Neurological Disease	neurological disorder	AK1
Neurological Disease	neurological disorder	AKAP8L
Neurological Disease	neurological disorder	AKR1B1
Neurological Disease	neurological disorder	AKT1
Neurological Disease	neurological disorder	ALDH2
Neurological Disease	neurological disorder	ALDH3B1
Neurological Disease	neurological disorder	ANK1
Neurological Disease	neurological disorder	ANK3
Neurological Disease	neurological disorder	ANKRD2
Neurological Disease	neurological disorder	ANKRD6
Neurological Disease	neurological disorder	ANXA2
Neurological Disease	neurological disorder	APOA4
Neurological Disease	neurological disorder	APP
Neurological Disease	neurological disorder	ARNTL
Neurological Disease	neurological disorder	ATP2A1
Neurological Disease	neurological disorder	ATP2A2
Neurological Disease	neurological disorder	ATP5A1
Neurological Disease	neurological disorder	ATP5H
Neurological Disease	neurological disorder	ATP5L
Neurological Disease	neurological disorder	ATP5O
Neurological Disease	neurological disorder	ATP6AP2
Neurological Disease	neurological disorder	B2M
Neurological Disease	neurological disorder	BAT3
Neurological Disease	neurological disorder	BIN1
Neurological Disease	neurological disorder	C1R
Neurological Disease	neurological disorder	CA4
Neurological Disease	neurological disorder	CABC1
Neurological Disease	neurological disorder	CALR
Neurological Disease	neurological disorder	CANX
Neurological Disease	neurological disorder	CAPN3
Neurological Disease	neurological disorder	CAPNS1
Neurological Disease	neurological disorder	CASP1
Neurological Disease	neurological disorder	CASQ1
Neurological Disease	neurological disorder	CCT5
Neurological Disease	neurological disorder	CD74
Neurological Disease	neurological disorder	CDK4
Neurological Disease	neurological disorder	CHGB
Neurological Disease	neurological disorder	CLN6
Neurological Disease	neurological disorder	COG2
Neurological Disease	neurological disorder	COG4
Neurological Disease	neurological disorder	COG7
Neurological Disease	neurological disorder	COL1A1
Neurological Disease	neurological disorder	COL5A2
Neurological Disease	neurological disorder	COPE
Neurological Disease	neurological disorder	COX5A
Neurological Disease	neurological disorder	COX7A2
Neurological Disease	neurological disorder	CSDA
Neurological Disease	neurological disorder	CSE1L
Neurological Disease	neurological disorder	CTSD
Neurological Disease	neurological disorder	CXCL12
Neurological Disease	neurological disorder	CXCR6
Neurological Disease	neurological disorder	CYC1
Neurological Disease	neurological disorder	CYP2C18
Neurological Disease	neurological disorder	DHRS3
Neurological Disease	neurological disorder	DHX8
Neurological Disease	neurological disorder	DNAJA1
Neurological Disease	neurological disorder	EEF1A1
Neurological Disease	neurological disorder	EEF1G
Neurological Disease	neurological disorder	EEF2
Neurological Disease	neurological disorder	EIF2S1
Neurological Disease	neurological disorder	EIF4A2
Neurological Disease	neurological disorder	EIF4G1
Neurological Disease	neurological disorder	EML4
Neurological Disease	neurological disorder	ENAH
Neurological Disease	neurological disorder	ENO2
Neurological Disease	neurological disorder	ENO3
Neurological Disease	neurological disorder	EPB41L2
Neurological Disease	neurological disorder	ERCC1
Neurological Disease	neurological disorder	ETFB
Neurological Disease	neurological disorder	F8A1
Neurological Disease	neurological disorder	FABP3
Neurological Disease	neurological disorder	FAM3C
Neurological Disease	neurological disorder	FBL
Neurological Disease	neurological disorder	FGF12
Neurological Disease	neurological disorder	FKBP4
Neurological Disease	neurological disorder	FLNA
Neurological Disease	neurological disorder	FTH1
Neurological Disease	neurological disorder	FTL
Neurological Disease	neurological disorder	FXYD1
Neurological Disease	neurological disorder	GART
Neurological Disease	neurological disorder	GGA2
Neurological Disease	neurological disorder	GGA3
Neurological Disease	neurological disorder	GJB1
Neurological Disease	neurological disorder	GNB2L1
Neurological Disease	neurological disorder	GOT1
Neurological Disease	neurological disorder	GPD1
Neurological Disease	neurological disorder	GPI
Neurological Disease	neurological disorder	GPX4
Neurological Disease	neurological disorder	GSN
Neurological Disease	neurological disorder	GSTO1
Neurological Disease	neurological disorder	HADHA
Neurological Disease	neurological disorder	HERPUD1
Neurological Disease	neurological disorder	HINT1
Neurological Disease	neurological disorder	HMGB2
Neurological Disease	neurological disorder	HSCB
Neurological Disease	neurological disorder	HSPA1B
Neurological Disease	neurological disorder	ID2
Neurological Disease	neurological disorder	ID3
Neurological Disease	neurological disorder	IGFBP2
Neurological Disease	neurological disorder	IGFBP7
Neurological Disease	neurological disorder	IGHM
Neurological Disease	neurological disorder	IMMT
Neurological Disease	neurological disorder	ITGB4
Neurological Disease	neurological disorder	ITGB5
Neurological Disease	neurological disorder	ITM2B
Neurological Disease	neurological disorder	KCNC2
Neurological Disease	neurological disorder	KLF13
Neurological Disease	neurological disorder	LAMC1
Neurological Disease	neurological disorder	LAMP2
Neurological Disease	neurological disorder	LCK
Neurological Disease	neurological disorder	LDHA
Neurological Disease	neurological disorder	LDHB
Neurological Disease	neurological disorder	LGALS1
Neurological Disease	neurological disorder	LIMD1
Neurological Disease	neurological disorder	LMCD1
Neurological Disease	neurological disorder	LMOD1
Neurological Disease	neurological disorder	LTBR
Neurological Disease	neurological disorder	MAOB
Neurological Disease	neurological disorder	MAPK8IP3
Neurological Disease	neurological disorder	MB
Neurological Disease	neurological disorder	MCCC1
Neurological Disease	neurological disorder	MGP
Neurological Disease	neurological disorder	MIF
Neurological Disease	neurological disorder	MMP2
Neurological Disease	neurological disorder	MRPS18A
Neurological Disease	neurological disorder	MT-CO3
Neurological Disease	neurological disorder	MTMR3
Neurological Disease	neurological disorder	MYH7
Neurological Disease	neurological disorder	MYL1
Neurological Disease	neurological disorder	MYOM1
Neurological Disease	neurological disorder	MYOM2
Neurological Disease	neurological disorder	NDUFA8
Neurological Disease	neurological disorder	NDUFB2
Neurological Disease	neurological disorder	NDUFB6
Neurological Disease	neurological disorder	NDUFS2
Neurological Disease	neurological disorder	NDUFS5
Neurological Disease	neurological disorder	NDUFS8
Neurological Disease	neurological disorder	NFATC4
Neurological Disease	neurological disorder	NFKBIA
Neurological Disease	neurological disorder	NPDC1
Neurological Disease	neurological disorder	NPPA
Neurological Disease	neurological disorder	NPTX1
Neurological Disease	neurological disorder	OLIG2
Neurological Disease	neurological disorder	OXTR
Neurological Disease	neurological disorder	PACSIN3
Neurological Disease	neurological disorder	PDK3
Neurological Disease	neurological disorder	PDLIM1
Neurological Disease	neurological disorder	PECAM1
Neurological Disease	neurological disorder	PER3
Neurological Disease	neurological disorder	PFKM
Neurological Disease	neurological disorder	PFKP
Neurological Disease	neurological disorder	PFN2
Neurological Disease	neurological disorder	PGAM2
Neurological Disease	neurological disorder	PGK1
Neurological Disease	neurological disorder	PIN1
Neurological Disease	neurological disorder	PKM2
Neurological Disease	neurological disorder	PLCD1
Neurological Disease	neurological disorder	PLK2
Neurological Disease	neurological disorder	PLP1
Neurological Disease	neurological disorder	POLG
Neurological Disease	neurological disorder	POLR2I
Neurological Disease	neurological disorder	PPP1R12B
Neurological Disease	neurological disorder	PPP1R1A
Neurological Disease	neurological disorder	PPT2
Neurological Disease	neurological disorder	PRDM2
Neurological Disease	neurological disorder	PRL
Neurological Disease	neurological disorder	PSMC1
Neurological Disease	neurological disorder	PSME1
Neurological Disease	neurological disorder	PTGS1
Neurological Disease	neurological disorder	PTGS2
Neurological Disease	neurological disorder	PTK2
Neurological Disease	neurological disorder	RAB5A
Neurological Disease	neurological disorder	RAC1
Neurological Disease	neurological disorder	RANBP1
Neurological Disease	neurological disorder	RPL13
Neurological Disease	neurological disorder	RPL15
Neurological Disease	neurological disorder	RPL17
Neurological Disease	neurological disorder	RPL3
Neurological Disease	neurological disorder	RPL31
Neurological Disease	neurological disorder	RPL39
Neurological Disease	neurological disorder	RPS3A
Neurological Disease	neurological disorder	RPSA
Neurological Disease	neurological disorder	RTN2
Neurological Disease	neurological disorder	RYR1
Neurological Disease	neurological disorder	SCARB2
Neurological Disease	neurological disorder	SCG2
Neurological Disease	neurological disorder	SDHB
Neurological Disease	neurological disorder	SERPINB1
Neurological Disease	neurological disorder	SERPINF1
Neurological Disease	neurological disorder	SET
Neurological Disease	neurological disorder	SF3B3
Neurological Disease	neurological disorder	SGCG
Neurological Disease	neurological disorder	SH3GL2
Neurological Disease	neurological disorder	SLC25A1
Neurological Disease	neurological disorder	SLC25A22
Neurological Disease	neurological disorder	SLC27A1
Neurological Disease	neurological disorder	SLC2A1
Neurological Disease	neurological disorder	SLC6A18
Neurological Disease	neurological disorder	SLCO4A1
Neurological Disease	neurological disorder	SMTN
Neurological Disease	neurological disorder	SOD1
Neurological Disease	neurological disorder	SORL1
Neurological Disease	neurological disorder	SPOCK3
Neurological Disease	neurological disorder	SREBF1
Neurological Disease	neurological disorder	SSR1
Neurological Disease	neurological disorder	SSR3
Neurological Disease	neurological disorder	ST6GALNAC4
Neurological Disease	neurological disorder	STAC
Neurological Disease	neurological disorder	STAT1
Neurological Disease	neurological disorder	SUCLA2
Neurological Disease	neurological disorder	SURF1
Neurological Disease	neurological disorder	SYNGR1
Neurological Disease	neurological disorder	TCERG1
Neurological Disease	neurological disorder	TGM2
Neurological Disease	neurological disorder	TLE1
Neurological Disease	neurological disorder	TNNI2
Neurological Disease	neurological disorder	TNNI3
Neurological Disease	neurological disorder	TOB1
Neurological Disease	neurological disorder	TOM1
Neurological Disease	neurological disorder	TP73
Neurological Disease	neurological disorder	TPI1
Neurological Disease	neurological disorder	TPM3
Neurological Disease	neurological disorder	TPT1
Neurological Disease	neurological disorder	TRIP12
Neurological Disease	neurological disorder	TUBA8
Neurological Disease	neurological disorder	TYR
Neurological Disease	neurological disorder	UCHL5
Neurological Disease	neurological disorder	UGP2
Neurological Disease	neurological disorder	USP2
Neurological Disease	neurological disorder	VAPB
Neurological Disease	neurological disorder	VCP
Neurological Disease	neurological disorder	VDAC1
Neurological Disease	neurological disorder	VLDLR
Neurological Disease	neurological disorder	XBP1
Neurological Disease	neurological disorder	XPO7
Neurological Disease	neurological disorder	YARS
Neurological Disease	neurological disorder	YWHAE
Neurological Disease	neurological disorder	ZFP64
Neurological Disease	onset of neurological disorder of mice	PLP1
Neurological Disease	onset of neurological disorder of mice	SOD1
Neurological Disease	onset of neurological disorder of mice	STAT1
Neurological Disease	neurological disorder of head	PLP1
Neurological Disease	neurological disorder of cerebellum	APP
Neurological Disease	neurological disorder of cerebellum	PPT2
Neurological Disease	dementia	ACTA2
Neurological Disease	dementia	ACTB
Neurological Disease	dementia	ADRA1B
Neurological Disease	dementia	AFM
Neurological Disease	dementia	AKAP8L
Neurological Disease	dementia	ANK1
Neurological Disease	dementia	ANK3
Neurological Disease	dementia	APP
Neurological Disease	dementia	ATP5A1
Neurological Disease	dementia	BAT3
Neurological Disease	dementia	BIN1
Neurological Disease	dementia	C1R
Neurological Disease	dementia	CANX
Neurological Disease	dementia	CASP1
Neurological Disease	dementia	CD74
Neurological Disease	dementia	CDK4
Neurological Disease	dementia	COG2
Neurological Disease	dementia	COG4
Neurological Disease	dementia	COL5A2
Neurological Disease	dementia	CTSD
Neurological Disease	dementia	CXCL12
Neurological Disease	dementia	EEF1G
Neurological Disease	dementia	EEF2
Neurological Disease	dementia	EIF2S1
Neurological Disease	dementia	EPB41L2
Neurological Disease	dementia	FAM3C
Neurological Disease	dementia	FGF12
Neurological Disease	dementia	GGA2
Neurological Disease	dementia	GGA3
Neurological Disease	dementia	GNB2L1
Neurological Disease	dementia	GSTO1
Neurological Disease	dementia	HADHA
Neurological Disease	dementia	HSCB
Neurological Disease	dementia	HSPA1B
Neurological Disease	dementia	IGFBP2
Neurological Disease	dementia	IGHM
Neurological Disease	dementia	ITM2B
Neurological Disease	dementia	LGALS1
Neurological Disease	dementia	LIMD1
Neurological Disease	dementia	MAOB
Neurological Disease	dementia	MT-CO3
Neurological Disease	dementia	NFATC4
Neurological Disease	dementia	NPDC1
Neurological Disease	dementia	NPTX1
Neurological Disease	dementia	OXTR
Neurological Disease	dementia	PDK3
Neurological Disease	dementia	POLG
Neurological Disease	dementia	PTGS1
Neurological Disease	dementia	PTGS2
Neurological Disease	dementia	SET
Neurological Disease	dementia	SF3B3
Neurological Disease	dementia	SH3GL2
Neurological Disease	dementia	SLC2A1
Neurological Disease	dementia	SLC6A18
Neurological Disease	dementia	SOD1
Neurological Disease	dementia	SORL1
Neurological Disease	dementia	SYNGR1
Neurological Disease	dementia	TGM2
Neurological Disease	dementia	TP73
Neurological Disease	dementia	TUBA8
Neurological Disease	dementia	VCP
Neurological Disease	dementia	ZFP64
Neurological Disease	neurodegenerative disorder	ACTA2
Neurological Disease	neurodegenerative disorder	ACTB
Neurological Disease	neurodegenerative disorder	ADRA1B
Neurological Disease	neurodegenerative disorder	AFM
Neurological Disease	neurodegenerative disorder	AKAP8L
Neurological Disease	neurodegenerative disorder	ANK1
Neurological Disease	neurodegenerative disorder	ANK3
Neurological Disease	neurodegenerative disorder	APP
Neurological Disease	neurodegenerative disorder	ATP5A1
Neurological Disease	neurodegenerative disorder	BAT3
Neurological Disease	neurodegenerative disorder	BIN1
Neurological Disease	neurodegenerative disorder	C1R
Neurological Disease	neurodegenerative disorder	CANX
Neurological Disease	neurodegenerative disorder	CASP1
Neurological Disease	neurodegenerative disorder	CCT5
Neurological Disease	neurodegenerative disorder	CD74
Neurological Disease	neurodegenerative disorder	CDK4
Neurological Disease	neurodegenerative disorder	COG2
Neurological Disease	neurodegenerative disorder	COG4
Neurological Disease	neurodegenerative disorder	COL5A2
Neurological Disease	neurodegenerative disorder	CTSD
Neurological Disease	neurodegenerative disorder	CXCL12
Neurological Disease	neurodegenerative disorder	EEF1G
Neurological Disease	neurodegenerative disorder	EEF2
Neurological Disease	neurodegenerative disorder	EIF2S1
Neurological Disease	neurodegenerative disorder	EPB41L2
Neurological Disease	neurodegenerative disorder	FAM3C
Neurological Disease	neurodegenerative disorder	FGF12
Neurological Disease	neurodegenerative disorder	GGA2
Neurological Disease	neurodegenerative disorder	GGA3
Neurological Disease	neurodegenerative disorder	GNB2L1
Neurological Disease	neurodegenerative disorder	GSTO1
Neurological Disease	neurodegenerative disorder	HADHA
Neurological Disease	neurodegenerative disorder	HSCB
Neurological Disease	neurodegenerative disorder	HSPA1B
Neurological Disease	neurodegenerative disorder	IGFBP2
Neurological Disease	neurodegenerative disorder	IGHM
Neurological Disease	neurodegenerative disorder	LGALS1
Neurological Disease	neurodegenerative disorder	LIMD1
Neurological Disease	neurodegenerative disorder	MAOB
Neurological Disease	neurodegenerative disorder	MT-CO3
Neurological Disease	neurodegenerative disorder	NFATC4
Neurological Disease	neurodegenerative disorder	NPDC1
Neurological Disease	neurodegenerative disorder	NPTX1
Neurological Disease	neurodegenerative disorder	OXTR
Neurological Disease	neurodegenerative disorder	PDK3
Neurological Disease	neurodegenerative disorder	PIN1
Neurological Disease	neurodegenerative disorder	PLP1
Neurological Disease	neurodegenerative disorder	PTGS1
Neurological Disease	neurodegenerative disorder	PTGS2
Neurological Disease	neurodegenerative disorder	SET
Neurological Disease	neurodegenerative disorder	SF3B3
Neurological Disease	neurodegenerative disorder	SH3GL2
Neurological Disease	neurodegenerative disorder	SLC2A1
Neurological Disease	neurodegenerative disorder	SLC6A18
Neurological Disease	neurodegenerative disorder	SOD1
Neurological Disease	neurodegenerative disorder	SORL1
Neurological Disease	neurodegenerative disorder	SYNGR1
Neurological Disease	neurodegenerative disorder	TGM2
Neurological Disease	neurodegenerative disorder	TP73
Neurological Disease	neurodegenerative disorder	TUBA8
Neurological Disease	neurodegenerative disorder	ZFP64
Neurological Disease	neurodegenerative disorder of mice	APP
Neurological Disease	neurodegenerative disorder of mice	PIN1
Neurological Disease	tauopathy	ACTA2
Neurological Disease	tauopathy	ACTB
Neurological Disease	tauopathy	ADRA1B
Neurological Disease	tauopathy	AFM
Neurological Disease	tauopathy	AKAP8L
Neurological Disease	tauopathy	ANK1
Neurological Disease	tauopathy	ANK3
Neurological Disease	tauopathy	APP
Neurological Disease	tauopathy	ATP5A1
Neurological Disease	tauopathy	BAT3
Neurological Disease	tauopathy	BIN1
Neurological Disease	tauopathy	C1R
Neurological Disease	tauopathy	CANX
Neurological Disease	tauopathy	CASP1
Neurological Disease	tauopathy	CD74
Neurological Disease	tauopathy	CDK4
Neurological Disease	tauopathy	COG2
Neurological Disease	tauopathy	COG4
Neurological Disease	tauopathy	COL5A2
Neurological Disease	tauopathy	CTSD
Neurological Disease	tauopathy	CXCL12
Neurological Disease	tauopathy	EEF1G
Neurological Disease	tauopathy	EEF2
Neurological Disease	tauopathy	EIF2S1
Neurological Disease	tauopathy	EPB41L2
Neurological Disease	tauopathy	FAM3C
Neurological Disease	tauopathy	FGF12
Neurological Disease	tauopathy	GGA2
Neurological Disease	tauopathy	GGA3
Neurological Disease	tauopathy	GNB2L1
Neurological Disease	tauopathy	GSTO1
Neurological Disease	tauopathy	HADHA
Neurological Disease	tauopathy	HSCB
Neurological Disease	tauopathy	HSPA1B
Neurological Disease	tauopathy	IGFBP2
Neurological Disease	tauopathy	IGHM
Neurological Disease	tauopathy	LGALS1
Neurological Disease	tauopathy	LIMD1
Neurological Disease	tauopathy	MAOB
Neurological Disease	tauopathy	MT-CO3
Neurological Disease	tauopathy	NFATC4
Neurological Disease	tauopathy	NPDC1
Neurological Disease	tauopathy	NPTX1
Neurological Disease	tauopathy	OXTR
Neurological Disease	tauopathy	PDK3
Neurological Disease	tauopathy	PIN1
Neurological Disease	tauopathy	PTGS1
Neurological Disease	tauopathy	PTGS2
Neurological Disease	tauopathy	SET
Neurological Disease	tauopathy	SF3B3
Neurological Disease	tauopathy	SH3GL2
Neurological Disease	tauopathy	SLC2A1
Neurological Disease	tauopathy	SLC6A18
Neurological Disease	tauopathy	SOD1
Neurological Disease	tauopathy	SORL1
Neurological Disease	tauopathy	SYNGR1
Neurological Disease	tauopathy	TGM2
Neurological Disease	tauopathy	TP73
Neurological Disease	tauopathy	TUBA8
Neurological Disease	tauopathy	ZFP64
Neurological Disease	Alzheimer's disease	ACTA2
Neurological Disease	Alzheimer's disease	ACTB
Neurological Disease	Alzheimer's disease	ADRA1B
Neurological Disease	Alzheimer's disease	AFM
Neurological Disease	Alzheimer's disease	AKAP8L
Neurological Disease	Alzheimer's disease	ANK1
Neurological Disease	Alzheimer's disease	ANK3
Neurological Disease	Alzheimer's disease	APP
Neurological Disease	Alzheimer's disease	ATP5A1
Neurological Disease	Alzheimer's disease	BAT3
Neurological Disease	Alzheimer's disease	BIN1
Neurological Disease	Alzheimer's disease	C1R
Neurological Disease	Alzheimer's disease	CANX
Neurological Disease	Alzheimer's disease	CASP1
Neurological Disease	Alzheimer's disease	CD74
Neurological Disease	Alzheimer's disease	CDK4
Neurological Disease	Alzheimer's disease	COG2
Neurological Disease	Alzheimer's disease	COG4
Neurological Disease	Alzheimer's disease	COL5A2
Neurological Disease	Alzheimer's disease	CTSD
Neurological Disease	Alzheimer's disease	CXCL12
Neurological Disease	Alzheimer's disease	EEF1G
Neurological Disease	Alzheimer's disease	EEF2
Neurological Disease	Alzheimer's disease	EIF2S1
Neurological Disease	Alzheimer's disease	EPB41L2
Neurological Disease	Alzheimer's disease	FAM3C
Neurological Disease	Alzheimer's disease	FGF12
Neurological Disease	Alzheimer's disease	GGA2
Neurological Disease	Alzheimer's disease	GGA3
Neurological Disease	Alzheimer's disease	GNB2L1
Neurological Disease	Alzheimer's disease	GSTO1
Neurological Disease	Alzheimer's disease	HADHA
Neurological Disease	Alzheimer's disease	HSCB
Neurological Disease	Alzheimer's disease	HSPA1B
Neurological Disease	Alzheimer's disease	IGFBP2
Neurological Disease	Alzheimer's disease	IGHM
Neurological Disease	Alzheimer's disease	LGALS1
Neurological Disease	Alzheimer's disease	LIMD1
Neurological Disease	Alzheimer's disease	MAOB
Neurological Disease	Alzheimer's disease	MT-CO3
Neurological Disease	Alzheimer's disease	NFATC4
Neurological Disease	Alzheimer's disease	NPDC1
Neurological Disease	Alzheimer's disease	NPTX1
Neurological Disease	Alzheimer's disease	PDK3
Neurological Disease	Alzheimer's disease	PTGS1
Neurological Disease	Alzheimer's disease	PTGS2
Neurological Disease	Alzheimer's disease	SET
Neurological Disease	Alzheimer's disease	SF3B3
Neurological Disease	Alzheimer's disease	SH3GL2
Neurological Disease	Alzheimer's disease	SLC2A1
Neurological Disease	Alzheimer's disease	SLC6A18
Neurological Disease	Alzheimer's disease	SOD1
Neurological Disease	Alzheimer's disease	SORL1
Neurological Disease	Alzheimer's disease	SYNGR1
Neurological Disease	Alzheimer's disease	TGM2
Neurological Disease	Alzheimer's disease	TP73
Neurological Disease	Alzheimer's disease	TUBA8
Neurological Disease	Alzheimer's disease	ZFP64
Neurological Disease	familial british dementia	ITM2B
Neurological Disease	familial british dementia	SOD1
Neurological Disease	inflammatory disorder of neurons	APP
Neurological Disease	astrocytosis of brain	APP
Neurological Disease	astrocytosis of brain	MAOB
Neurological Disease	astrocytosis	APP
Neurological Disease	astrocytosis	MAOB
Neurological Disease	astrocytosis	PLP1
Neurological Disease	astrocytosis	SOD1
Neurological Disease	organismal abnormalities of cerebral cortex	APP
Neurological Disease	organismal abnormalities of cerebral cortex	ITM2B
Neurological Disease	degeneration of cerebral cortex	APP
Neurological Disease	gliosis of mice	APP
Neurological Disease	gliosis of mice	PLP1
Neurological Disease	gliosis of mice	SOD1
Neurological Disease	neurodegeneration of hippocampus	APP
Neurological Disease	neurodegeneration of hippocampus	LAMC1
Skeletal and Muscular Disorders	Huntington's disease	ACTB
Skeletal and Muscular Disorders	Huntington's disease	ACTN2
Skeletal and Muscular Disorders	Huntington's disease	ACTN3
Skeletal and Muscular Disorders	Huntington's disease	ADRA1B
Skeletal and Muscular Disorders	Huntington's disease	AFM
Skeletal and Muscular Disorders	Huntington's disease	AK1
Skeletal and Muscular Disorders	Huntington's disease	AKT1
Skeletal and Muscular Disorders	Huntington's disease	ALDH2
Skeletal and Muscular Disorders	Huntington's disease	ANKRD2
Skeletal and Muscular Disorders	Huntington's disease	APOA4
Skeletal and Muscular Disorders	Huntington's disease	ATP2A1
Skeletal and Muscular Disorders	Huntington's disease	ATP2A2
Skeletal and Muscular Disorders	Huntington's disease	ATP5L
Skeletal and Muscular Disorders	Huntington's disease	ATP5O
Skeletal and Muscular Disorders	Huntington's disease	ATP6AP2
Skeletal and Muscular Disorders	Huntington's disease	B2M
Skeletal and Muscular Disorders	Huntington's disease	CAPNS1
Skeletal and Muscular Disorders	Huntington's disease	CASP1
Skeletal and Muscular Disorders	Huntington's disease	CASQ1
Skeletal and Muscular Disorders	Huntington's disease	CHGB
Skeletal and Muscular Disorders	Huntington's disease	COX7A2
Skeletal and Muscular Disorders	Huntington's disease	CYC1
Skeletal and Muscular Disorders	Huntington's disease	DNAJA1
Skeletal and Muscular Disorders	Huntington's disease	ENO2
Skeletal and Muscular Disorders	Huntington's disease	ENO3
Skeletal and Muscular Disorders	Huntington's disease	ETFB
Skeletal and Muscular Disorders	Huntington's disease	F8A1
Skeletal and Muscular Disorders	Huntington's disease	FAM3C
Skeletal and Muscular Disorders	Huntington's disease	FBL
Skeletal and Muscular Disorders	Huntington's disease	FGF12
Skeletal and Muscular Disorders	Huntington's disease	FKBP4
Skeletal and Muscular Disorders	Huntington's disease	GPD1
Skeletal and Muscular Disorders	Huntington's disease	GPI
Skeletal and Muscular Disorders	Huntington's disease	HERPUD1
Skeletal and Muscular Disorders	Huntington's disease	HINT1
Skeletal and Muscular Disorders	Huntington's disease	HMGB2
Skeletal and Muscular Disorders	Huntington's disease	ID3
Skeletal and Muscular Disorders	Huntington's disease	ITGB4
Skeletal and Muscular Disorders	Huntington's disease	LDHA
Skeletal and Muscular Disorders	Huntington's disease	LDHB
Skeletal and Muscular Disorders	Huntington's disease	LMCD1
Skeletal and Muscular Disorders	Huntington's disease	LMOD1
Skeletal and Muscular Disorders	Huntington's disease	MAOB
Skeletal and Muscular Disorders	Huntington's disease	MB
Skeletal and Muscular Disorders	Huntington's disease	MYH7
Skeletal and Muscular Disorders	Huntington's disease	MYOM2
Skeletal and Muscular Disorders	Huntington's disease	NDUFA8
Skeletal and Muscular Disorders	Huntington's disease	NDUFB2
Skeletal and Muscular Disorders	Huntington's disease	NDUFB6
Skeletal and Muscular Disorders	Huntington's disease	NDUFS2
Skeletal and Muscular Disorders	Huntington's disease	NDUFS5
Skeletal and Muscular Disorders	Huntington's disease	PDLIM1
Skeletal and Muscular Disorders	Huntington's disease	PFKM
Skeletal and Muscular Disorders	Huntington's disease	PFN2
Skeletal and Muscular Disorders	Huntington's disease	PGAM2
Skeletal and Muscular Disorders	Huntington's disease	PGK1
Skeletal and Muscular Disorders	Huntington's disease	PKM2
Skeletal and Muscular Disorders	Huntington's disease	PLK2
Skeletal and Muscular Disorders	Huntington's disease	POLR2I
Skeletal and Muscular Disorders	Huntington's disease	PPP1R1A
Skeletal and Muscular Disorders	Huntington's disease	PRL
Skeletal and Muscular Disorders	Huntington's disease	PSME1
Skeletal and Muscular Disorders	Huntington's disease	RAB5A
Skeletal and Muscular Disorders	Huntington's disease	RANBP1
Skeletal and Muscular Disorders	Huntington's disease	RPSA
Skeletal and Muscular Disorders	Huntington's disease	RTN2
Skeletal and Muscular Disorders	Huntington's disease	RYR1
Skeletal and Muscular Disorders	Huntington's disease	SCARB2
Skeletal and Muscular Disorders	Huntington's disease	SCG2
Skeletal and Muscular Disorders	Huntington's disease	SDHB
Skeletal and Muscular Disorders	Huntington's disease	SLC25A1
Skeletal and Muscular Disorders	Huntington's disease	SLC27A1
Skeletal and Muscular Disorders	Huntington's disease	SMTN
Skeletal and Muscular Disorders	Huntington's disease	SORL1
Skeletal and Muscular Disorders	Huntington's disease	SPOCK3
Skeletal and Muscular Disorders	Huntington's disease	SSR3
Skeletal and Muscular Disorders	Huntington's disease	SUCLA2
Skeletal and Muscular Disorders	Huntington's disease	TCERG1
Skeletal and Muscular Disorders	Huntington's disease	TGM2
Skeletal and Muscular Disorders	Huntington's disease	TNNI2
Skeletal and Muscular Disorders	Huntington's disease	TPI1
Skeletal and Muscular Disorders	Huntington's disease	TPM3
Skeletal and Muscular Disorders	Huntington's disease	USP2
Skeletal and Muscular Disorders	skeletal and muscular disorder	ACTA1
Skeletal and Muscular Disorders	skeletal and muscular disorder	ACTA2
Skeletal and Muscular Disorders	skeletal and muscular disorder	ACTB
Skeletal and Muscular Disorders	skeletal and muscular disorder	ACTN2
Skeletal and Muscular Disorders	skeletal and muscular disorder	ACTN3
Skeletal and Muscular Disorders	skeletal and muscular disorder	ADRA1B
Skeletal and Muscular Disorders	skeletal and muscular disorder	AFM
Skeletal and Muscular Disorders	skeletal and muscular disorder	AK1
Skeletal and Muscular Disorders	skeletal and muscular disorder	AKT1
Skeletal and Muscular Disorders	skeletal and muscular disorder	ALDH2
Skeletal and Muscular Disorders	skeletal and muscular disorder	ALDOA
Skeletal and Muscular Disorders	skeletal and muscular disorder	ANK1
Skeletal and Muscular Disorders	skeletal and muscular disorder	ANKRD2
Skeletal and Muscular Disorders	skeletal and muscular disorder	ANXA2
Skeletal and Muscular Disorders	skeletal and muscular disorder	APOA4
Skeletal and Muscular Disorders	skeletal and muscular disorder	APP
Skeletal and Muscular Disorders	skeletal and muscular disorder	ARF1
Skeletal and Muscular Disorders	skeletal and muscular disorder	ARNTL
Skeletal and Muscular Disorders	skeletal and muscular disorder	ATP2A1
Skeletal and Muscular Disorders	skeletal and muscular disorder	ATP2A2
Skeletal and Muscular Disorders	skeletal and muscular disorder	ATP5L
Skeletal and Muscular Disorders	skeletal and muscular disorder	ATP5O
Skeletal and Muscular Disorders	skeletal and muscular disorder	ATP6AP2
Skeletal and Muscular Disorders	skeletal and muscular disorder	B2M
Skeletal and Muscular Disorders	skeletal and muscular disorder	B4GALT7
Skeletal and Muscular Disorders	skeletal and muscular disorder	BAT3
Skeletal and Muscular Disorders	skeletal and muscular disorder	BIN1
Skeletal and Muscular Disorders	skeletal and muscular disorder	BMP1
Skeletal and Muscular Disorders	skeletal and muscular disorder	C1R
Skeletal and Muscular Disorders	skeletal and muscular disorder	CA4
Skeletal and Muscular Disorders	skeletal and muscular disorder	CALR
Skeletal and Muscular Disorders	skeletal and muscular disorder	CAPN2
Skeletal and Muscular Disorders	skeletal and muscular disorder	CAPN3
Skeletal and Muscular Disorders	skeletal and muscular disorder	CAPNS1
Skeletal and Muscular Disorders	skeletal and muscular disorder	CASP1
Skeletal and Muscular Disorders	skeletal and muscular disorder	CASQ1
Skeletal and Muscular Disorders	skeletal and muscular disorder	CAV3
Skeletal and Muscular Disorders	skeletal and muscular disorder	CD74
Skeletal and Muscular Disorders	skeletal and muscular disorder	CD81
Skeletal and Muscular Disorders	skeletal and muscular disorder	CDC16
Skeletal and Muscular Disorders	skeletal and muscular disorder	CHGB
Skeletal and Muscular Disorders	skeletal and muscular disorder	COL1A1
Skeletal and Muscular Disorders	skeletal and muscular disorder	COL1A2
Skeletal and Muscular Disorders	skeletal and muscular disorder	COL5A2
Skeletal and Muscular Disorders	skeletal and muscular disorder	COL6A1
Skeletal and Muscular Disorders	skeletal and muscular disorder	COPE
Skeletal and Muscular Disorders	skeletal and muscular disorder	COX7A2
Skeletal and Muscular Disorders	skeletal and muscular disorder	CSE1L
Skeletal and Muscular Disorders	skeletal and muscular disorder	CXCL12
Skeletal and Muscular Disorders	skeletal and muscular disorder	CYC1
Skeletal and Muscular Disorders	skeletal and muscular disorder	DES
Skeletal and Muscular Disorders	skeletal and muscular disorder	DNAJA1
Skeletal and Muscular Disorders	skeletal and muscular disorder	EEF1A1
Skeletal and Muscular Disorders	skeletal and muscular disorder	EEF1G
Skeletal and Muscular Disorders	skeletal and muscular disorder	EEF2
Skeletal and Muscular Disorders	skeletal and muscular disorder	EFEMP2
Skeletal and Muscular Disorders	skeletal and muscular disorder	EIF4A2
Skeletal and Muscular Disorders	skeletal and muscular disorder	ENAH
Skeletal and Muscular Disorders	skeletal and muscular disorder	ENO2
Skeletal and Muscular Disorders	skeletal and muscular disorder	ENO3
Skeletal and Muscular Disorders	skeletal and muscular disorder	ETFB
Skeletal and Muscular Disorders	skeletal and muscular disorder	F8A1
Skeletal and Muscular Disorders	skeletal and muscular disorder	FABP3
Skeletal and Muscular Disorders	skeletal and muscular disorder	FAF1
Skeletal and Muscular Disorders	skeletal and muscular disorder	FAM3C
Skeletal and Muscular Disorders	skeletal and muscular disorder	FAU
Skeletal and Muscular Disorders	skeletal and muscular disorder	FBL
Skeletal and Muscular Disorders	skeletal and muscular disorder	FGA
Skeletal and Muscular Disorders	skeletal and muscular disorder	FGF12
Skeletal and Muscular Disorders	skeletal and muscular disorder	FGFR2
Skeletal and Muscular Disorders	skeletal and muscular disorder	FKBP4
Skeletal and Muscular Disorders	skeletal and muscular disorder	FLNA
Skeletal and Muscular Disorders	skeletal and muscular disorder	FN1
Skeletal and Muscular Disorders	skeletal and muscular disorder	FTH1
Skeletal and Muscular Disorders	skeletal and muscular disorder	FTL
Skeletal and Muscular Disorders	skeletal and muscular disorder	GART
Skeletal and Muscular Disorders	skeletal and muscular disorder	GLUL
Skeletal and Muscular Disorders	skeletal and muscular disorder	GNB2
Skeletal and Muscular Disorders	skeletal and muscular disorder	GPD1
Skeletal and Muscular Disorders	skeletal and muscular disorder	GPI
Skeletal and Muscular Disorders	skeletal and muscular disorder	GSN
Skeletal and Muscular Disorders	skeletal and muscular disorder	HERPUD1
Skeletal and Muscular Disorders	skeletal and muscular disorder	HINT1
Skeletal and Muscular Disorders	skeletal and muscular disorder	HMGB2
Skeletal and Muscular Disorders	skeletal and muscular disorder	ID3
Skeletal and Muscular Disorders	skeletal and muscular disorder	IGFBP7
Skeletal and Muscular Disorders	skeletal and muscular disorder	IGHM
Skeletal and Muscular Disorders	skeletal and muscular disorder	IMMT
Skeletal and Muscular Disorders	skeletal and muscular disorder	IRS1
Skeletal and Muscular Disorders	skeletal and muscular disorder	ITGB4
Skeletal and Muscular Disorders	skeletal and muscular disorder	KLF13
Skeletal and Muscular Disorders	skeletal and muscular disorder	LCK
Skeletal and Muscular Disorders	skeletal and muscular disorder	LDHA
Skeletal and Muscular Disorders	skeletal and muscular disorder	LDHB
Skeletal and Muscular Disorders	skeletal and muscular disorder	LGALS1
Skeletal and Muscular Disorders	skeletal and muscular disorder	LMCD1
Skeletal and Muscular Disorders	skeletal and muscular disorder	LMOD1
Skeletal and Muscular Disorders	skeletal and muscular disorder	LTBR
Skeletal and Muscular Disorders	skeletal and muscular disorder	LY6G6C
Skeletal and Muscular Disorders	skeletal and muscular disorder	MAOB
Skeletal and Muscular Disorders	skeletal and muscular disorder	MAP3K3
Skeletal and Muscular Disorders	skeletal and muscular disorder	MAPK8IP3
Skeletal and Muscular Disorders	skeletal and muscular disorder	MAPKAPK2
Skeletal and Muscular Disorders	skeletal and muscular disorder	MB
Skeletal and Muscular Disorders	skeletal and muscular disorder	MGP
Skeletal and Muscular Disorders	skeletal and muscular disorder	MIF
Skeletal and Muscular Disorders	skeletal and muscular disorder	MIPEP
Skeletal and Muscular Disorders	skeletal and muscular disorder	MMP2
Skeletal and Muscular Disorders	skeletal and muscular disorder	MYBPC1
Skeletal and Muscular Disorders	skeletal and muscular disorder	MYH2
Skeletal and Muscular Disorders	skeletal and muscular disorder	MYH7
Skeletal and Muscular Disorders	skeletal and muscular disorder	MYL1
Skeletal and Muscular Disorders	skeletal and muscular disorder	MYL2
Skeletal and Muscular Disorders	skeletal and muscular disorder	MYL3
Skeletal and Muscular Disorders	skeletal and muscular disorder	MYOM1
Skeletal and Muscular Disorders	skeletal and muscular disorder	MYOM2
Skeletal and Muscular Disorders	skeletal and muscular disorder	NCOR2
Skeletal and Muscular Disorders	skeletal and muscular disorder	NDUFA8
Skeletal and Muscular Disorders	skeletal and muscular disorder	NDUFB2
Skeletal and Muscular Disorders	skeletal and muscular disorder	NDUFB6
Skeletal and Muscular Disorders	skeletal and muscular disorder	NDUFS2
Skeletal and Muscular Disorders	skeletal and muscular disorder	NDUFS5
Skeletal and Muscular Disorders	skeletal and muscular disorder	NDUFS8
Skeletal and Muscular Disorders	skeletal and muscular disorder	NEB
Skeletal and Muscular Disorders	skeletal and muscular disorder	NFKBIA
Skeletal and Muscular Disorders	skeletal and muscular disorder	NFKBIL1
Skeletal and Muscular Disorders	skeletal and muscular disorder	NPHP1
Skeletal and Muscular Disorders	skeletal and muscular disorder	NPPA
Skeletal and Muscular Disorders	skeletal and muscular disorder	PACSIN2
Skeletal and Muscular Disorders	skeletal and muscular disorder	PDLIM1
Skeletal and Muscular Disorders	skeletal and muscular disorder	PECAM1
Skeletal and Muscular Disorders	skeletal and muscular disorder	PFKM
Skeletal and Muscular Disorders	skeletal and muscular disorder	PFN2
Skeletal and Muscular Disorders	skeletal and muscular disorder	PGAM2
Skeletal and Muscular Disorders	skeletal and muscular disorder	PGK1
Skeletal and Muscular Disorders	skeletal and muscular disorder	PIN1
Skeletal and Muscular Disorders	skeletal and muscular disorder	PKM2
Skeletal and Muscular Disorders	skeletal and muscular disorder	PLK2
Skeletal and Muscular Disorders	skeletal and muscular disorder	POLG
Skeletal and Muscular Disorders	skeletal and muscular disorder	POLR2I
Skeletal and Muscular Disorders	skeletal and muscular disorder	PPP1R12B
Skeletal and Muscular Disorders	skeletal and muscular disorder	PPP1R1A
Skeletal and Muscular Disorders	skeletal and muscular disorder	PPT2
Skeletal and Muscular Disorders	skeletal and muscular disorder	PRDM2
Skeletal and Muscular Disorders	skeletal and muscular disorder	PRL
Skeletal and Muscular Disorders	skeletal and muscular disorder	PSMC1
Skeletal and Muscular Disorders	skeletal and muscular disorder	PSME1
Skeletal and Muscular Disorders	skeletal and muscular disorder	PTGS1
Skeletal and Muscular Disorders	skeletal and muscular disorder	PTGS2
Skeletal and Muscular Disorders	skeletal and muscular disorder	PTPRK
Skeletal and Muscular Disorders	skeletal and muscular disorder	RAB5A
Skeletal and Muscular Disorders	skeletal and muscular disorder	RAC1
Skeletal and Muscular Disorders	skeletal and muscular disorder	RANBP1
Skeletal and Muscular Disorders	skeletal and muscular disorder	RPL11
Skeletal and Muscular Disorders	skeletal and muscular disorder	RPL13
Skeletal and Muscular Disorders	skeletal and muscular disorder	RPL15
Skeletal and Muscular Disorders	skeletal and muscular disorder	RPL17
Skeletal and Muscular Disorders	skeletal and muscular disorder	RPL19
Skeletal and Muscular Disorders	skeletal and muscular disorder	RPL3
Skeletal and Muscular Disorders	skeletal and muscular disorder	RPL31
Skeletal and Muscular Disorders	skeletal and muscular disorder	RPS13
Skeletal and Muscular Disorders	skeletal and muscular disorder	RPS16
Skeletal and Muscular Disorders	skeletal and muscular disorder	RPS18
Skeletal and Muscular Disorders	skeletal and muscular disorder	RPS24
Skeletal and Muscular Disorders	skeletal and muscular disorder	RPS3
Skeletal and Muscular Disorders	skeletal and muscular disorder	RPS3A
Skeletal and Muscular Disorders	skeletal and muscular disorder	RPSA
Skeletal and Muscular Disorders	skeletal and muscular disorder	RTN2
Skeletal and Muscular Disorders	skeletal and muscular disorder	RYR1
Skeletal and Muscular Disorders	skeletal and muscular disorder	SCARB2
Skeletal and Muscular Disorders	skeletal and muscular disorder	SCG2
Skeletal and Muscular Disorders	skeletal and muscular disorder	SDHB
Skeletal and Muscular Disorders	skeletal and muscular disorder	SERPINB1
Skeletal and Muscular Disorders	skeletal and muscular disorder	SGCG
Skeletal and Muscular Disorders	skeletal and muscular disorder	SH3GL2
Skeletal and Muscular Disorders	skeletal and muscular disorder	SLC25A1
Skeletal and Muscular Disorders	skeletal and muscular disorder	SLC27A1
Skeletal and Muscular Disorders	skeletal and muscular disorder	SMTN
Skeletal and Muscular Disorders	skeletal and muscular disorder	SMYD2
Skeletal and Muscular Disorders	skeletal and muscular disorder	SOCS6
Skeletal and Muscular Disorders	skeletal and muscular disorder	SOD1
Skeletal and Muscular Disorders	skeletal and muscular disorder	SORL1
Skeletal and Muscular Disorders	skeletal and muscular disorder	SPOCK3
Skeletal and Muscular Disorders	skeletal and muscular disorder	SSR3
Skeletal and Muscular Disorders	skeletal and muscular disorder	ST6GALNAC4
Skeletal and Muscular Disorders	skeletal and muscular disorder	STAT1
Skeletal and Muscular Disorders	skeletal and muscular disorder	SUCLA2
Skeletal and Muscular Disorders	skeletal and muscular disorder	SURF1
Skeletal and Muscular Disorders	skeletal and muscular disorder	TCAP
Skeletal and Muscular Disorders	skeletal and muscular disorder	TCERG1
Skeletal and Muscular Disorders	skeletal and muscular disorder	TGM2
Skeletal and Muscular Disorders	skeletal and muscular disorder	TNFSF13
Skeletal and Muscular Disorders	skeletal and muscular disorder	TNNI2
Skeletal and Muscular Disorders	skeletal and muscular disorder	TNNI3
Skeletal and Muscular Disorders	skeletal and muscular disorder	TP73
Skeletal and Muscular Disorders	skeletal and muscular disorder	TPI1
Skeletal and Muscular Disorders	skeletal and muscular disorder	TPM2
Skeletal and Muscular Disorders	skeletal and muscular disorder	TPM3
Skeletal and Muscular Disorders	skeletal and muscular disorder	TPT1
Skeletal and Muscular Disorders	skeletal and muscular disorder	TRIP12
Skeletal and Muscular Disorders	skeletal and muscular disorder	TUBA8
Skeletal and Muscular Disorders	skeletal and muscular disorder	UCHL5
Skeletal and Muscular Disorders	skeletal and muscular disorder	USP1
Skeletal and Muscular Disorders	skeletal and muscular disorder	USP2
Skeletal and Muscular Disorders	skeletal and muscular disorder	VCP
Skeletal and Muscular Disorders	skeletal and muscular disorder	WSB2
Skeletal and Muscular Disorders	skeletal and muscular disorder of mice	APP
Skeletal and Muscular Disorders	skeletal and muscular disorder of mice	ARNTL
Skeletal and Muscular Disorders	skeletal and muscular disorder of mice	B2M
Skeletal and Muscular Disorders	skeletal and muscular disorder of mice	CASP1
Skeletal and Muscular Disorders	skeletal and muscular disorder of mice	COL1A2
Skeletal and Muscular Disorders	skeletal and muscular disorder of mice	FGA
Skeletal and Muscular Disorders	skeletal and muscular disorder of mice	FN1
Skeletal and Muscular Disorders	skeletal and muscular disorder of mice	GPI
Skeletal and Muscular Disorders	skeletal and muscular disorder of mice	LTBR
Skeletal and Muscular Disorders	skeletal and muscular disorder of mice	MAOB
Skeletal and Muscular Disorders	skeletal and muscular disorder of mice	MAPKAPK2
Skeletal and Muscular Disorders	skeletal and muscular disorder of mice	MIF
Skeletal and Muscular Disorders	skeletal and muscular disorder of mice	MMP2
Skeletal and Muscular Disorders	skeletal and muscular disorder of mice	NFKBIA
Skeletal and Muscular Disorders	skeletal and muscular disorder of mice	PIN1
Skeletal and Muscular Disorders	skeletal and muscular disorder of mice	SGCG
Skeletal and Muscular Disorders	skeletal and muscular disorder of mice	SOD1
Skeletal and Muscular Disorders	skeletal and muscular disorder of mice	STAT1
Skeletal and Muscular Disorders	skeletal and muscular disorder of mice	TNFSF13
Skeletal and Muscular Disorders	skeletal and muscular disorder of rodents	APP
Skeletal and Muscular Disorders	skeletal and muscular disorder of rodents	ARNTL
Skeletal and Muscular Disorders	skeletal and muscular disorder of rodents	B2M
Skeletal and Muscular Disorders	skeletal and muscular disorder of rodents	CASP1
Skeletal and Muscular Disorders	skeletal and muscular disorder of rodents	COL1A2
Skeletal and Muscular Disorders	skeletal and muscular disorder of rodents	FGA
Skeletal and Muscular Disorders	skeletal and muscular disorder of rodents	FN1
Skeletal and Muscular Disorders	skeletal and muscular disorder of rodents	GPI
Skeletal and Muscular Disorders	skeletal and muscular disorder of rodents	LTBR
Skeletal and Muscular Disorders	skeletal and muscular disorder of rodents	MAOB
Skeletal and Muscular Disorders	skeletal and muscular disorder of rodents	MAPKAPK2
Skeletal and Muscular Disorders	skeletal and muscular disorder of rodents	MIF
Skeletal and Muscular Disorders	skeletal and muscular disorder of rodents	MMP2
Skeletal and Muscular Disorders	skeletal and muscular disorder of rodents	MYBPC1
Skeletal and Muscular Disorders	skeletal and muscular disorder of rodents	NFKBIA
Skeletal and Muscular Disorders	skeletal and muscular disorder of rodents	PIN1
Skeletal and Muscular Disorders	skeletal and muscular disorder of rodents	SGCG
Skeletal and Muscular Disorders	skeletal and muscular disorder of rodents	SOD1
Skeletal and Muscular Disorders	skeletal and muscular disorder of rodents	STAT1
Skeletal and Muscular Disorders	skeletal and muscular disorder of rodents	TNFSF13
Skeletal and Muscular Disorders	skeletal and muscular disorder of humans	C1R
Skeletal and Muscular Disorders	skeletal and muscular disorder of humans	CAPN3
Skeletal and Muscular Disorders	skeletal and muscular disorder of humans	CASP1
Skeletal and Muscular Disorders	skeletal and muscular disorder of humans	MMP2
Skeletal and Muscular Disorders	skeletal and muscular disorder of humans	PRL
Skeletal and Muscular Disorders	myopathy	ACTA1
Skeletal and Muscular Disorders	myopathy	APP
Skeletal and Muscular Disorders	myopathy	ATP2A1
Skeletal and Muscular Disorders	myopathy	BIN1
Skeletal and Muscular Disorders	myopathy	CAPN3
Skeletal and Muscular Disorders	myopathy	DES
Skeletal and Muscular Disorders	myopathy	MYBPC1
Skeletal and Muscular Disorders	myopathy	MYH2
Skeletal and Muscular Disorders	myopathy	MYH7
Skeletal and Muscular Disorders	myopathy	NEB
Skeletal and Muscular Disorders	myopathy	POLG
Skeletal and Muscular Disorders	myopathy	TPM2
Skeletal and Muscular Disorders	myopathy	TPM3
Skeletal and Muscular Disorders	myopathy	VCP
Skeletal and Muscular Disorders	"nemaline myopathy, type 1"	ACTA1
Skeletal and Muscular Disorders	"nemaline myopathy, type 1"	TPM2
Skeletal and Muscular Disorders	"nemaline myopathy, type 1"	TPM3
Skeletal and Muscular Disorders	hypertrophy of muscle cells	AKT1
Skeletal and Muscular Disorders	hypertrophy of muscle cells	CAV3
Skeletal and Muscular Disorders	hypertrophy of muscle cells	CSRP3
Skeletal and Muscular Disorders	hypertrophy of muscle cells	GATA4
Skeletal and Muscular Disorders	hypertrophy of muscle cells	LMCD1
Skeletal and Muscular Disorders	hypertrophy of muscle cells	MYBPC3
Skeletal and Muscular Disorders	hypertrophy of muscle cells	NFATC4
Skeletal and Muscular Disorders	hypertrophy of muscle cells	NFKBIA
Skeletal and Muscular Disorders	hypertrophy of muscle cells	NPPA
Skeletal and Muscular Disorders	hypertrophy of muscle cells	PTGS2
Skeletal and Muscular Disorders	hypertrophy of muscle cells	PTK2
Skeletal and Muscular Disorders	hypertrophy of muscle cells	RRAD
Skeletal and Muscular Disorders	hypertrophy of cardiomyocytes	CAV3
Skeletal and Muscular Disorders	hypertrophy of cardiomyocytes	CSRP3
Skeletal and Muscular Disorders	hypertrophy of cardiomyocytes	GATA4
Skeletal and Muscular Disorders	hypertrophy of cardiomyocytes	LMCD1
Skeletal and Muscular Disorders	hypertrophy of cardiomyocytes	MYBPC3
Skeletal and Muscular Disorders	hypertrophy of cardiomyocytes	NFATC4
Skeletal and Muscular Disorders	hypertrophy of cardiomyocytes	NFKBIA
Skeletal and Muscular Disorders	hypertrophy of cardiomyocytes	NPPA
Skeletal and Muscular Disorders	hypertrophy of cardiomyocytes	PTK2
Skeletal and Muscular Disorders	hypertrophy of cardiomyocytes	RRAD
Skeletal and Muscular Disorders	hypertrophy of ventricular myocytes	GATA4
Skeletal and Muscular Disorders	hypertrophy of ventricular myocytes	MYBPC3
Skeletal and Muscular Disorders	hypertrophy of ventricular myocytes	PTK2
Skeletal and Muscular Disorders	developmental disorder of muscle	AKT1
Skeletal and Muscular Disorders	developmental disorder of muscle	MYH1
Skeletal and Muscular Disorders	developmental disorder of muscle	MYH4
Skeletal and Muscular Disorders	developmental disorder of muscle	PRKAA1
Skeletal and Muscular Disorders	developmental disorder of muscle	RAC1
Skeletal and Muscular Disorders	developmental disorder of muscle	SGCG
Skeletal and Muscular Disorders	developmental disorder of muscle	TPM3
Skeletal and Muscular Disorders	Ehlers-Danlos syndrome	B4GALT7
Skeletal and Muscular Disorders	Ehlers-Danlos syndrome	COL1A1
Skeletal and Muscular Disorders	Ehlers-Danlos syndrome	COL1A2
Skeletal and Muscular Disorders	Ehlers-Danlos syndrome	COL5A2
Skeletal and Muscular Disorders	tendonitis	PTGS1
Skeletal and Muscular Disorders	tendonitis	PTGS2
Skeletal and Muscular Disorders	gout	CASP1
Skeletal and Muscular Disorders	gout	PTGS1
Skeletal and Muscular Disorders	gout	PTGS2
Skeletal and Muscular Disorders	gout	TUBA8
Skeletal and Muscular Disorders	"Ehlers-Danlos syndrome, type I"	COL1A1
Skeletal and Muscular Disorders	"Ehlers-Danlos syndrome, type I"	COL5A2
Skeletal and Muscular Disorders	rheumatic disease of mice	ARNTL
Skeletal and Muscular Disorders	rheumatic disease of mice	B2M
Skeletal and Muscular Disorders	rheumatic disease of mice	CASP1
Skeletal and Muscular Disorders	rheumatic disease of mice	FGA
Skeletal and Muscular Disorders	rheumatic disease of mice	FN1
Skeletal and Muscular Disorders	rheumatic disease of mice	GPI
Skeletal and Muscular Disorders	rheumatic disease of mice	LTBR
Skeletal and Muscular Disorders	rheumatic disease of mice	MAPKAPK2
Skeletal and Muscular Disorders	rheumatic disease of mice	MIF
Skeletal and Muscular Disorders	rheumatic disease of mice	MMP2
Skeletal and Muscular Disorders	rheumatic disease of mice	NFKBIA
Skeletal and Muscular Disorders	rheumatic disease of mice	STAT1
Skeletal and Muscular Disorders	rheumatic disease of mice	TNFSF13
Tissue Morphology	contraction of tissue	ACTA1
Tissue Morphology	contraction of tissue	ACTA2
Tissue Morphology	contraction of tissue	ACTG2
Tissue Morphology	contraction of tissue	ACTN2
Tissue Morphology	contraction of tissue	ACTN3
Tissue Morphology	contraction of tissue	ALDOA
Tissue Morphology	contraction of tissue	ATP2A1
Tissue Morphology	contraction of tissue	ATP2A2
Tissue Morphology	contraction of tissue	CASQ1
Tissue Morphology	contraction of tissue	CKMT2
Tissue Morphology	contraction of tissue	DES
Tissue Morphology	contraction of tissue	FXYD1
Tissue Morphology	contraction of tissue	MYBPC1
Tissue Morphology	contraction of tissue	MYBPC2
Tissue Morphology	contraction of tissue	MYBPC3
Tissue Morphology	contraction of tissue	MYBPH
Tissue Morphology	contraction of tissue	MYH1
Tissue Morphology	contraction of tissue	MYH7
Tissue Morphology	contraction of tissue	MYL1
Tissue Morphology	contraction of tissue	MYL2
Tissue Morphology	contraction of tissue	MYL3
Tissue Morphology	contraction of tissue	MYLPF
Tissue Morphology	contraction of tissue	MYOM1
Tissue Morphology	contraction of tissue	MYOM2
Tissue Morphology	contraction of tissue	OXTR
Tissue Morphology	contraction of tissue	PGAM2
Tissue Morphology	contraction of tissue	PPP1R12B
Tissue Morphology	contraction of tissue	PRKAA1
Tissue Morphology	contraction of tissue	PTGS1
Tissue Morphology	contraction of tissue	PTGS2
Tissue Morphology	contraction of tissue	RYR1
Tissue Morphology	contraction of tissue	SMPX
Tissue Morphology	contraction of tissue	SMTN
Tissue Morphology	contraction of tissue	TMOD4
Tissue Morphology	contraction of tissue	TNNI1
Tissue Morphology	contraction of tissue	TNNI2
Tissue Morphology	contraction of tissue	TNNI3
Tissue Morphology	contraction of tissue	TPM1
Tissue Morphology	contraction of tissue	TPM2
Tissue Morphology	contraction of tissue	TPM4
Tissue Morphology	contraction of muscle	ACTA1
Tissue Morphology	contraction of muscle	ACTA2
Tissue Morphology	contraction of muscle	ACTN2
Tissue Morphology	contraction of muscle	ACTN3
Tissue Morphology	contraction of muscle	ALDOA
Tissue Morphology	contraction of muscle	ATP2A1
Tissue Morphology	contraction of muscle	ATP2A2
Tissue Morphology	contraction of muscle	CASQ1
Tissue Morphology	contraction of muscle	CKMT2
Tissue Morphology	contraction of muscle	DES
Tissue Morphology	contraction of muscle	FXYD1
Tissue Morphology	contraction of muscle	MYBPC1
Tissue Morphology	contraction of muscle	MYBPC2
Tissue Morphology	contraction of muscle	MYBPC3
Tissue Morphology	contraction of muscle	MYBPH
Tissue Morphology	contraction of muscle	MYH1
Tissue Morphology	contraction of muscle	MYH7
Tissue Morphology	contraction of muscle	MYL1
Tissue Morphology	contraction of muscle	MYL2
Tissue Morphology	contraction of muscle	MYL3
Tissue Morphology	contraction of muscle	MYLPF
Tissue Morphology	contraction of muscle	MYOM1
Tissue Morphology	contraction of muscle	MYOM2
Tissue Morphology	contraction of muscle	OXTR
Tissue Morphology	contraction of muscle	PGAM2
Tissue Morphology	contraction of muscle	PPP1R12B
Tissue Morphology	contraction of muscle	PTGS1
Tissue Morphology	contraction of muscle	PTGS2
Tissue Morphology	contraction of muscle	RYR1
Tissue Morphology	contraction of muscle	SMPX
Tissue Morphology	contraction of muscle	SMTN
Tissue Morphology	contraction of muscle	TMOD4
Tissue Morphology	contraction of muscle	TNNI1
Tissue Morphology	contraction of muscle	TNNI2
Tissue Morphology	contraction of muscle	TNNI3
Tissue Morphology	contraction of muscle	TPM1
Tissue Morphology	contraction of muscle	TPM2
Tissue Morphology	contraction of muscle	TPM4
Tissue Morphology	contraction of striated muscle	ALDOA
Tissue Morphology	contraction of striated muscle	ATP2A1
Tissue Morphology	contraction of striated muscle	MYBPC3
Tissue Morphology	contraction of striated muscle	MYBPH
Tissue Morphology	contraction of striated muscle	MYH1
Tissue Morphology	contraction of striated muscle	MYL2
Tissue Morphology	contraction of striated muscle	MYL3
Tissue Morphology	contraction of striated muscle	MYOM1
Tissue Morphology	contraction of striated muscle	PGAM2
Tissue Morphology	contraction of striated muscle	SMPX
Tissue Morphology	contraction of striated muscle	TNNI3
Tissue Morphology	contraction of cardiac muscle	ATP2A2
Tissue Morphology	contraction of cardiac muscle	MYBPC3
Tissue Morphology	contraction of cardiac muscle	MYL1
Tissue Morphology	contraction of cardiac muscle	MYL2
Tissue Morphology	contraction of cardiac muscle	MYL3
Tissue Morphology	contraction of cardiac muscle	TNNI3
Tissue Morphology	contraction of cardiac muscle	TPM1
Tissue Morphology	contraction of cardiovascular tissue	ATP2A2
Tissue Morphology	contraction of cardiovascular tissue	MYBPC3
Tissue Morphology	contraction of cardiovascular tissue	MYL1
Tissue Morphology	contraction of cardiovascular tissue	MYL2
Tissue Morphology	contraction of cardiovascular tissue	MYL3
Tissue Morphology	contraction of cardiovascular tissue	PRKAA1
Tissue Morphology	contraction of cardiovascular tissue	TNNI3
Tissue Morphology	contraction of cardiovascular tissue	TPM1
Tissue Morphology	closure of ductus arteriosus	PTGS1
Tissue Morphology	closure of ductus arteriosus	PTGS2
Tissue Morphology	quantity of B-2 lymphocytes	ID2
Tissue Morphology	quantity of B-2 lymphocytes	IGHM
Tissue Morphology	quantity of B-2 lymphocytes	PECAM1
Tissue Morphology	quantity of cortical neurons	APP
Tissue Morphology	quantity of cortical neurons	TP73
Skeletal and Muscular System Development and Function	contraction of muscle	ACTA1
[truncated: 11,032 more rows]
