# Supplementary material for: Analysis of high dimensional data using pre-defined set and subset information, with applications to genomic data
Source: BMC Bioinformatics. 2012 Jul 24;13:177. doi: 10.1186/1471-2105-13-177 (PMC3443674; doi:10.1186/1471-2105-13-177)
Supplement: Additional file 2 — Table S2. Excel file containing results of gene set analysis. [file 1471-2105-13-177-S2.xlsx]

## Sheet: Table S2
		Results of Gene Sets Analsysis
				Proposed method		P-value based on 100,000 bootstrap samples
Set Number	Gene Set Name			Adjusted P-value for the set	Conclusion	Number of subsets	Number of genes
1	Genetic Disorder			0.0165	Significant	22	799
2	Neurological Disease			1	NS	19	681
3	Skeletal and Muscular Disorders			0.024	Significant	16	407
4	Tissue Morphology			1	NS	8	111
5	Skeletal and Muscular System Development and Function			0.081	NS	18	160
6	Protein Synthesis			0	Significant	12	218
7	Cancer			0	Significant	64	2071
8	Cellular Growth and Proliferation			0.0128	Significant	17	737
9	Cell Death			0	Significant	39	1610
10	Carbohydrate Metabolism			0	Significant	22	244
11	Gastrointestinal Disease			0.0338	Significant	15	260
12	Energy Production			1	NS	6	37
13	Nucleic Acid Metabolism			1	NS	9	38
14	Small Molecule Biochemistry			0	Significant	59	338
15	Cellular Assembly and Organization			0	Significant	37	265
16	Cellular Function and Maintenance			0	Significant	19	222
17	Respiratory Disease			0.0105	Significant	7	137
18	Cardiovascular Disease			1	NS	9	113
19	Infection Mechanism			0.1838	NS	5	179
20	Cell Morphology			0	Significant	28	205
21	RNA Post-Transcriptional Modification			1	NS	3	35
22	Cardiovascular System Development and Function			0	Significant	14	141
23	Tissue Development			0.1688	NS	9	196
24	"DNA Replication, Recombination, and Repair"			0.045	Significant	5	18
25	Cell Cycle			0	Significant	41	678
26	Connective Tissue Development and Function			0.0053	Significant	7	42
27	Reproductive System Disease			0.03	Significant	20	438
28	Cellular Compromise			1	NS	9	35
29	Developmental Disorder			1	NS	15	174
30	Hepatic System Disease			0.306	NS	4	66
31	Organismal Injury and Abnormalities			0.0975	NS	10	58
32	Embryonic Development			1	NS	4	19
33	Reproductive System Development and Function			1	NS	5	30
34	Lipid Metabolism			0	Significant	34	196
35	Cellular Development			0	Significant	12	150
36	Inflammatory Response			0	Significant	3	9
37	Hematological Disease			0.282	NS	8	175
38	Organismal Development			0.006	Significant	4	77
39	Drug Metabolism			1	NS	6	24
40	Metabolic Disease			1	NS	2	7
41	Organismal Functions			1	NS	2	4
42	Molecular Transport			0.06	NS	16	78
43	Cell-To-Cell Signaling and Interaction			0	Significant	5	38
44	Cellular Movement			0	Significant	19	483
45	Cell-mediated Immune Response			0.0023	Significant	1	22
46	Hematological System Development and Function			0	Significant	6	35
47	Hematopoiesis			0.0075	Significant	2	24
48	Gene Expression			0.063	NS	12	121
49	Inflammatory Disease			0.0263	Significant	7	27
50	Protein Trafficking			0.2348	NS	1	18
51	Protein Degradation			0.0353	Significant	1	24
52	Nervous System Development and Function			1	NS	6	21
53	Organ Morphology			1	NS	7	30
54	Organismal Survival			0.936	NS	4	176
55	Free Radical Scavenging			0.6518	NS	1	17
56	Amino Acid Metabolism			1	NS	2	7
57	Post-Translational Modification			1	NS	3	15
58	Cell Signaling			0.0135	Significant	6	42
59	Vitamin and Mineral Metabolism			0.03	Significant	5	28
60	Infectious Disease			0.204	NS	8	315
61	Connective Tissue Disorders			0.0158	Significant	7	54
62	Dermatological Diseases and Conditions			0.009	Significant	3	8
63	Immune Cell Trafficking			1	NS	3	7
64	Nutritional Disease			1	NS	1	1
65	Respiratory System Development and Function			1	NS	1	2
66	Renal and Urological Disease			0.0098	Significant	1	4
67	Antigen Presentation			0	Significant	1	3
68	Humoral Immune Response			1	NS	1	3
69	Protein Folding			1	NS	1	8
70	Ophthalmic Disease			0.0038	Significant	1	3
71	Endocrine System Development and Function			1	NS	1	3
72	Behavior			1	NS	1	1
73	Hair and Skin Development and Function			1	NS	1	2
74	Immunological Disease			1	NS	1	2
75	Renal and Urological System Development and Function			1	NS	1	5
