# Supplementary material for: Analysis of high dimensional data using pre-defined set and subset information, with applications to genomic data
Source: BMC Bioinformatics. 2012 Jul 24;13:177. doi: 10.1186/1471-2105-13-177 (PMC3443674; doi:10.1186/1471-2105-13-177)
Supplement: Additional file 3 — Table S3. Excel file containing results of gene subset analysis. [file 1471-2105-13-177-S3.xlsx]

## Sheet: Table S3 (Suppl. Mat.)
Set Number	Set Name	Subset Number	Subset Name	Number of Genes in the Subset	Subset p-values (Bonferroni adjusted)
1	Genetic Disorder	1	Huntington's disease	92	0.0924
1	Genetic Disorder	2	genetic disorder	390	0.0462
1	Genetic Disorder	3	genetic disorder of humans	29	0.0238
1	Genetic Disorder	4	lung carcinoma	26	0.0099
1	Genetic Disorder	5	non-small-cell lung carcinoma	14	0.0002
1	Genetic Disorder	6	lung tumor	30	0.0185
1	Genetic Disorder	7	non-small cell lung cancer	30	0.002
1	Genetic Disorder	8	lung cancer	45	0.024
1	Genetic Disorder	9	"nemaline myopathy, type 1"	3	0.2757
1	Genetic Disorder	10	Alzheimer's disease	65	0.1395
1	Genetic Disorder	11	cytochrome c oxidase deficiency	3	1
1	Genetic Disorder	12	prostate cancer	43	0.0035
1	Genetic Disorder	13	prostatic intraepithelial neoplasia	12	0.0337
1	Genetic Disorder	14	prostatic intraepithelial tumor	11	0.037
1	Genetic Disorder	15	Ehlers-Danlos syndrome	4	0.0009
1	Genetic Disorder	16	familial british dementia	2	1
1	Genetic Disorder	17	familial hypertrophic cardiomyopathy	3	0.3089
1	Genetic Disorder	18	colon cancer	32	0.0018
1	Genetic Disorder	19	prostatic carcinoma	25	0.0051
1	Genetic Disorder	20	"Ehlers-Danlos syndrome, type I"	2	0.0037
1	Genetic Disorder	21	preterm premature rupture of membranes	2	1
1	Genetic Disorder	22	pancreatic cancer	18	0.0015
2	Neurological Disease	1	Huntington's disease	92	0.0866
2	Neurological Disease	2	dyskinesia	93	0.0804
2	Neurological Disease	3	neurological disorder	267	0.0789
2	Neurological Disease	4	onset of neurological disorder of mice	4	1
2	Neurological Disease	5	neurological disorder of head	2	1
2	Neurological Disease	6	neurological disorder of cerebellum	3	0.2491
2	Neurological Disease	7	dementia	69	0.1193
2	Neurological Disease	8	neurodegenerative disorder	69	0.1302
2	Neurological Disease	9	neurodegenerative disorder of mice	3	1
2	Neurological Disease	10	tauopathy	67	0.1151
2	Neurological Disease	11	Alzheimer's disease	65	0.1112
2	Neurological Disease	12	familial british dementia	2	1
2	Neurological Disease	13	inflammatory disorder of neurons	2	1
2	Neurological Disease	14	astrocytosis of brain	3	1
2	Neurological Disease	15	astrocytosis	5	1
2	Neurological Disease	16	organismal abnormalities of cerebral cortex	3	0.3872
2	Neurological Disease	17	degeneration of cerebral cortex	2	1
2	Neurological Disease	18	gliosis of mice	4	1
2	Neurological Disease	19	neurodegeneration of hippocampus	3	1
3	Skeletal and Muscular Disorders	1	Huntington's disease	92	0.0768
3	Skeletal and Muscular Disorders	2	skeletal and muscular disorder	225	0.0222
3	Skeletal and Muscular Disorders	3	skeletal and muscular disorder of mice	21	0.0016
3	Skeletal and Muscular Disorders	4	skeletal and muscular disorder of rodents	22	0.0013
3	Skeletal and Muscular Disorders	5	skeletal and muscular disorder of humans	6	0.0013
3	Skeletal and Muscular Disorders	6	myopathy	16	0.14
3	Skeletal and Muscular Disorders	7	"nemaline myopathy, type 1"	3	0.2019
3	Skeletal and Muscular Disorders	8	hypertrophy of muscle cells	13	0.5562
3	Skeletal and Muscular Disorders	9	hypertrophy of cardiomyocytes	11	0.4805
3	Skeletal and Muscular Disorders	10	hypertrophy of ventricular myocytes	4	1
3	Skeletal and Muscular Disorders	11	developmental disorder of muscle	7	0.0621
3	Skeletal and Muscular Disorders	12	Ehlers-Danlos syndrome	4	0.0003
3	Skeletal and Muscular Disorders	13	tendonitis	2	1
3	Skeletal and Muscular Disorders	14	gout	5	1
3	Skeletal and Muscular Disorders	15	"Ehlers-Danlos syndrome, type I"	2	0.0034
3	Skeletal and Muscular Disorders	16	rheumatic disease of mice	14	0.0016
4	Tissue Morphology	1	contraction of tissue	41	0.0385
4	Tissue Morphology	2	contraction of muscle	39	0.0398
4	Tissue Morphology	3	contraction of striated muscle	11	0.0242
4	Tissue Morphology	4	contraction of cardiac muscle	8	0.0367
4	Tissue Morphology	5	contraction of cardiovascular tissue	9	0.0316
4	Tissue Morphology	6	closure of ductus arteriosus	2	1
4	Tissue Morphology	7	quantity of B-2 lymphocytes	3	0.7344
4	Tissue Morphology	8	quantity of cortical neurons	2	0.9378
5	Skeletal and Muscular System Development and Function	1	contraction of muscle	39	0.09
5	Skeletal and Muscular System Development and Function	2	contraction of striated muscle	11	0.054
5	Skeletal and Muscular System Development and Function	3	contraction of cardiac muscle	8	0.0824
5	Skeletal and Muscular System Development and Function	4	organization of sarcomere	9	0.0011
5	Skeletal and Muscular System Development and Function	5	assembly of myofilaments	6	0.1021
5	Skeletal and Muscular System Development and Function	6	assembly of myosin filaments	3	1
5	Skeletal and Muscular System Development and Function	7	assembly of thin filaments	3	0.0646
5	Skeletal and Muscular System Development and Function	8	assembly of podosomes	2	0.3569
5	Skeletal and Muscular System Development and Function	9	morphogenesis of cardiac muscle	9	0.0722
5	Skeletal and Muscular System Development and Function	10	development of muscle	27	0.0344
5	Skeletal and Muscular System Development and Function	11	development of cardiac muscle	10	0.0986
5	Skeletal and Muscular System Development and Function	12	morphology of myofiber	3	0.6388
5	Skeletal and Muscular System Development and Function	13	morphology of muscle cells	5	0.3416
5	Skeletal and Muscular System Development and Function	14	healing of tibia	2	1
5	Skeletal and Muscular System Development and Function	15	differentiation of muscle cells	15	0.0468
5	Skeletal and Muscular System Development and Function	16	maintenance of muscle	4	0.0623
5	Skeletal and Muscular System Development and Function	17	osteoclastogenesis of bone	2	1
5	Skeletal and Muscular System Development and Function	18	myogenesis	12	0.0279
6	Protein Synthesis	1	metabolism of protein	75	0.013
6	Protein Synthesis	2	biosynthesis of protein	48	0.024
6	Protein Synthesis	3	synthesis of protein	53	0.0266
6	Protein Synthesis	4	translation	18	0
6	Protein Synthesis	5	translation of mRNA	7	0.0708
6	Protein Synthesis	6	translation of protein	10	0.0001
6	Protein Synthesis	7	initiation of translation	8	0.0732
6	Protein Synthesis	8	translation of reporter mRNA	4	0.11
6	Protein Synthesis	9	initiation of translation of protein	7	1
6	Protein Synthesis	10	degradation of protein	28	0.005
6	Protein Synthesis	11	stabilization of protein	7	0.0092
6	Protein Synthesis	12	expression of protein	17	0.0001
7	Cancer	1	carcinoma	126	0.0467
7	Cancer	2	tumor	176	0.1178
7	Cancer	3	cancer	219	0.0819
7	Cancer	4	tumorigenesis	234	0.1094
7	Cancer	5	tumorigenesis of eukaryotic cells	23	0.0128
7	Cancer	6	tumorigenesis of melanoma cell lines	5	0
7	Cancer	7	malignant tumor	139	0.0646
7	Cancer	8	digestive organ tumor	58	0.0058
7	Cancer	9	adenocarcinoma	43	0.0499
7	Cancer	10	benign tumor	54	0.0467
7	Cancer	11	lung carcinoma	26	0.0237
7	Cancer	12	non-small-cell lung carcinoma	14	0
7	Cancer	13	lung tumor	30	0.0493
7	Cancer	14	genital tumor	46	0.0749
7	Cancer	15	non-small cell lung cancer	30	0.0058
7	Cancer	16	colorectal cancer	67	0.0134
7	Cancer	17	transformation	42	0.0166
7	Cancer	18	transformation of cells	40	0.0147
7	Cancer	19	transformation of eukaryotic cells	34	0.0077
7	Cancer	20	transformation of fibroblast cell lines	23	0.0589
7	Cancer	21	transformation of cell lines	25	0.0589
7	Cancer	22	transformation of fibroblasts	12	0.0038
7	Cancer	23	transformation of organ	2	1
7	Cancer	24	lung cancer	45	0.0666
7	Cancer	25	biliary tract cancer	14	0.7366
7	Cancer	26	cholangiocarcinoma	9	0.553
7	Cancer	27	ovarian cancer	36	0.0038
7	Cancer	28	hepatocellular carcinoma	22	0.0538
7	Cancer	29	ovarian tumor	23	0.2182
7	Cancer	30	liver tumor	23	0.0678
7	Cancer	31	prostatic tumor	31	0.0134
7	Cancer	32	papilloma	14	0.023
7	Cancer	33	gastrointestinal tumor	16	0.0083
7	Cancer	34	head and neck cancer	38	0.0154
7	Cancer	35	leiomyoma	24	0.0416
7	Cancer	36	squamous-cell carcinoma	25	0.0243
7	Cancer	37	stomach tumor	13	0.0077
7	Cancer	38	uterine cancer	30	0.1242
7	Cancer	39	prostate cancer	43	0.0096
7	Cancer	40	metastasis	36	0.025
7	Cancer	41	metastasis of melanoma cell lines	4	0.0013
7	Cancer	42	metastasis of eukaryotic cells	9	0.0006
7	Cancer	43	prostatic intraepithelial neoplasia	12	0.0909
7	Cancer	44	prostatic intraepithelial tumor	11	0.0992
7	Cancer	45	cervical cancer	17	0.3117
7	Cancer	46	endometrial cancer	13	0.0282
7	Cancer	47	liver cancer	31	0.1696
7	Cancer	48	uterine tumor	26	0.1222
7	Cancer	49	ovarian carcinoma	17	0.0634
7	Cancer	50	gastric carcinoma	9	0.0013
7	Cancer	51	colon cancer	32	0.0019
7	Cancer	52	transitional-cell carcinoma	6	0.0115
7	Cancer	53	disease of tumor	17	0.0646
7	Cancer	54	breast cancer	60	0.0397
7	Cancer	55	prostatic carcinoma	25	0.0122
7	Cancer	56	hepatocellular adenoma	3	1
7	Cancer	57	pancreatic tumor	15	0.0013
7	Cancer	58	head and neck tumor	28	0.0115
7	Cancer	59	hyperplasia of mucosa cells	2	1
7	Cancer	60	mammary tumor	28	1
7	Cancer	61	endometrial carcinoma	6	0.0115
7	Cancer	62	colorectal tumor	16	0.0096
7	Cancer	63	non-Hodgkin's disease	18	0.0006
7	Cancer	64	pancreatic cancer	18	0.0045
8	Cellular Growth and Proliferation	1	growth of cells	138	0.0104
8	Cellular Growth and Proliferation	2	growth of cell lines	65	0.0087
8	Cellular Growth and Proliferation	3	growth of eukaryotic cells	79	0.0073
8	Cellular Growth and Proliferation	4	re-entry into growth of leukemia cell lines	2	0.0029
8	Cellular Growth and Proliferation	5	growth of tumor cell lines	49	0.0056
8	Cellular Growth and Proliferation	6	proliferation of fibroblast cell lines	25	0.0022
8	Cellular Growth and Proliferation	7	proliferation of eukaryotic cells	113	0.0105
8	Cellular Growth and Proliferation	8	proliferation of cells	135	0.0121
8	Cellular Growth and Proliferation	9	proliferation of endothelial cells	17	0.0005
8	Cellular Growth and Proliferation	10	proliferation of cell lines	69	0.0036
8	Cellular Growth and Proliferation	11	proliferation of breast cancer cell lines	15	0.0002
8	Cellular Growth and Proliferation	12	proliferation of connective tissue cells	22	0.0017
8	Cellular Growth and Proliferation	13	formation of normal cells	22	0.0007
8	Cellular Growth and Proliferation	14	formation of epiblast cells	2	1
8	Cellular Growth and Proliferation	15	formation of eukaryotic cells	24	0.0015
8	Cellular Growth and Proliferation	16	formation of epithelial cells	4	1
8	Cellular Growth and Proliferation	17	colony formation of bone marrow	2	1
9	Cell Death	1	cell death of eukaryotic cells	161	0.0679
9	Cell Death	2	cell death	184	0.08
9	Cell Death	3	cell death of cell lines	118	0.0784
9	Cell Death	4	cell death of tumor cell lines	91	0.0433
9	Cell Death	5	cell death of normal cells	93	0.0211
9	Cell Death	6	cell death of neurons	39	0.0176
9	Cell Death	7	cell death of muscle cells	22	0.1248
9	Cell Death	8	cell death of T lymphocytes	23	0.002
9	Cell Death	9	cell death of pheochromocytoma cell lines	12	1
9	Cell Death	10	cell death of cortical neurons	14	0.1591
9	Cell Death	11	cell death of cervical cancer cell lines	22	1
9	Cell Death	12	cell death of central nervous system cells	21	0.3744
9	Cell Death	13	cell death of brain cells	19	0.4189
9	Cell Death	14	cell death of leukocytes	31	0.002
9	Cell Death	15	cell death of cerebral cortex cells	16	0.2921
9	Cell Death	16	cell death of mononuclear leukocytes	25	0.0008
9	Cell Death	17	cell death of blood cells	32	0.0039
9	Cell Death	18	cell death of germ cell tumor cell lines	3	1
9	Cell Death	19	cell death of lymphocytes	24	0.0016
9	Cell Death	20	cell death of cardiomyocytes	13	0.0211
9	Cell Death	21	cell death of carcinoma cell lines	12	0.6353
9	Cell Death	22	apoptosis	152	0.0495
9	Cell Death	23	apoptosis of eukaryotic cells	128	0.039
9	Cell Death	24	apoptosis of cell lines	96	0.0437
9	Cell Death	25	apoptosis of tumor cell lines	74	0.0429
9	Cell Death	26	apoptosis of normal cells	76	0.0199
9	Cell Death	27	apoptosis of muscle cells	18	0.1104
9	Cell Death	28	apoptosis of neurons	23	0.0109
9	Cell Death	29	apoptosis of pheochromocytoma cell lines	9	1
9	Cell Death	30	apoptosis of brain	2	1
9	Cell Death	31	survival of neuroblastoma cell lines	6	0.6022
9	Cell Death	32	survival of pheochromocytoma cell lines	5	1
9	Cell Death	33	survival of tumor cell lines	32	0.0012
9	Cell Death	34	survival of cells	58	0.0062
9	Cell Death	35	survival of eukaryotic cells	53	0.0055
9	Cell Death	36	survival of cell lines	37	0.0016
9	Cell Death	37	survival of kidney cell lines	5	1
9	Cell Death	38	anoikis of dermal fibroblasts	2	0
9	Cell Death	39	necrosis of eukaryotic cells	16	1
10	Carbohydrate Metabolism	1	glycolysis	14	0.136
10	Carbohydrate Metabolism	2	glycolysis of cells	3	1
10	Carbohydrate Metabolism	3	metabolic process of carbohydrate	44	0.209
10	Carbohydrate Metabolism	4	metabolic process of monosaccharide	21	0.1927
10	Carbohydrate Metabolism	5	metabolic process of D-glucose	16	0.1461
10	Carbohydrate Metabolism	6	metabolism of carbohydrate	39	0.3623
10	Carbohydrate Metabolism	7	metabolism of monosaccharide	14	0.3252
10	Carbohydrate Metabolism	8	metabolism of fructose-6-phosphate	4	0.0288
10	Carbohydrate Metabolism	9	gluconeogenesis	9	0.73
10	Carbohydrate Metabolism	10	redistribution of phosphatidic acid	3	0.0915
10	Carbohydrate Metabolism	11	redistribution of phosphatidylserine	2	0.0191
10	Carbohydrate Metabolism	12	mobilization of carbohydrate	3	0.0924
10	Carbohydrate Metabolism	13	synthesis of phosphatidic acid	10	0.5003
10	Carbohydrate Metabolism	14	synthesis of carbohydrate	19	0.6277
10	Carbohydrate Metabolism	15	binding of phosphatidic acid	5	0.0004
10	Carbohydrate Metabolism	16	binding of phosphoinositide	3	0
10	Carbohydrate Metabolism	17	binding of carbohydrate	8	0.0007
10	Carbohydrate Metabolism	18	quantity of UDP-N-acetylglucosamine	2	1
10	Carbohydrate Metabolism	19	quantity of carbohydrate	22	0.3095
10	Carbohydrate Metabolism	20	biosynthesis of glycogen	4	1
10	Carbohydrate Metabolism	21	uptake of monosaccharide	14	0.7874
10	Carbohydrate Metabolism	22	homeostasis of D-glucose	7	0.0843
11	Gastrointestinal Disease	1	digestive organ tumor	58	0.0009
11	Gastrointestinal Disease	2	colorectal cancer	67	0.0035
11	Gastrointestinal Disease	3	cholangiocarcinoma	9	0.1224
11	Gastrointestinal Disease	4	hepatocellular carcinoma	22	0.0155
11	Gastrointestinal Disease	5	liver tumor	23	0.0147
11	Gastrointestinal Disease	6	gastrointestinal tumor	16	0.003
11	Gastrointestinal Disease	7	stomach tumor	13	0.0015
11	Gastrointestinal Disease	8	stomatitis	3	0.7215
11	Gastrointestinal Disease	9	pharyngitis	2	1
11	Gastrointestinal Disease	10	gastric carcinoma	9	0.0008
11	Gastrointestinal Disease	11	colon cancer	32	0.0006
11	Gastrointestinal Disease	12	pancreatic tumor	15	0.0005
11	Gastrointestinal Disease	13	dysphagia	2	0.2595
11	Gastrointestinal Disease	14	hypoplasia of liver	2	1
11	Gastrointestinal Disease	15	colorectal tumor	16	0.0018
12	Energy Production	1	metabolism of ATP	11	0.1346
12	Energy Production	2	catabolism of ATP	7	0.0951
12	Energy Production	3	synthesis of ATP	6	0.1339
12	Energy Production	4	generation of energy	9	0.1123
12	Energy Production	5	biosynthesis of ATP	3	0.1515
12	Energy Production	6	quantity of ATP	7	0.1606
13	Nucleic Acid Metabolism	1	metabolism of ATP	11	0.1949
13	Nucleic Acid Metabolism	2	catabolism of ATP	7	0.1362
13	Nucleic Acid Metabolism	3	synthesis of ATP	6	0.1987
13	Nucleic Acid Metabolism	4	biosynthesis of ADP	4	0.2899
13	Nucleic Acid Metabolism	5	biosynthesis of ATP	3	0.2236
13	Nucleic Acid Metabolism	6	quantity of UDP-N-acetylglucosamine	2	1
13	Nucleic Acid Metabolism	7	quantity of ATP	7	0.2413
13	Nucleic Acid Metabolism	8	separation of nucleotide	2	1
13	Nucleic Acid Metabolism	9	exchange of GDP	3	0.2873
14	Small Molecule Biochemistry	1	metabolism of ATP	11	1
14	Small Molecule Biochemistry	2	metabolism of fructose-6-phosphate	4	0.0732
14	Small Molecule Biochemistry	3	metabolism of prostaglandin E2	3	1
14	Small Molecule Biochemistry	4	metabolism of prostaglandin	6	1
14	Small Molecule Biochemistry	5	metabolism of arachidonic acid	5	1
14	Small Molecule Biochemistry	6	metabolism of phosphocreatine	2	0.495
14	Small Molecule Biochemistry	7	metabolism of prostaglandin F2alpha	2	1
14	Small Molecule Biochemistry	8	metabolism of fatty acid	16	1
14	Small Molecule Biochemistry	9	catabolism of ATP	7	0.8815
14	Small Molecule Biochemistry	10	synthesis of ATP	6	1
14	Small Molecule Biochemistry	11	synthesis of phosphatidic acid	10	1
14	Small Molecule Biochemistry	12	synthesis of phospholipid	11	1
14	Small Molecule Biochemistry	13	synthesis of epoprostenol	3	1
14	Small Molecule Biochemistry	14	synthesis of prostanoid	2	1
14	Small Molecule Biochemistry	15	synthesis of prostaglandin	7	1
14	Small Molecule Biochemistry	16	synthesis of lipid	28	1
14	Small Molecule Biochemistry	17	biosynthesis of ADP	4	1
14	Small Molecule Biochemistry	18	biosynthesis of ATP	3	1
14	Small Molecule Biochemistry	19	biosynthesis of fatty acid	9	1
14	Small Molecule Biochemistry	20	biosynthesis of prostaglandin	4	1
14	Small Molecule Biochemistry	21	biosynthesis of phosphocreatine	2	0.4838
14	Small Molecule Biochemistry	22	redistribution of lipid	6	0.2679
14	Small Molecule Biochemistry	23	redistribution of phospholipid	4	0.2502
14	Small Molecule Biochemistry	24	redistribution of phosphatidic acid	3	0.246
14	Small Molecule Biochemistry	25	redistribution of phosphatidylserine	2	0.0425
14	Small Molecule Biochemistry	26	oxidation of fatty acid	15	1
14	Small Molecule Biochemistry	27	oxidation of lipid	16	1
14	Small Molecule Biochemistry	28	oxidation of prostaglandin h2	2	1
14	Small Molecule Biochemistry	29	oxidation of arachidonic acid	2	1
14	Small Molecule Biochemistry	30	oxidation of polyunsaturated fatty acids	3	1
14	Small Molecule Biochemistry	31	binding of phospholipid	6	0.0006
14	Small Molecule Biochemistry	32	binding of lipid	10	0.0041
14	Small Molecule Biochemistry	33	binding of phosphatidic acid	5	0
14	Small Molecule Biochemistry	34	binding of phosphoinositide	3	0
14	Small Molecule Biochemistry	35	binding of progesterone	3	1
14	Small Molecule Biochemistry	36	metabolic process of D-glucose	16	0.4254
14	Small Molecule Biochemistry	37	modification of glutamine family amino acid	5	0.4354
14	Small Molecule Biochemistry	38	modification of hydrogen peroxide	4	1
14	Small Molecule Biochemistry	39	conversion of glutamine family amino acid	3	0.4407
14	Small Molecule Biochemistry	40	conversion of prostaglandin G2	2	1
14	Small Molecule Biochemistry	41	cleavage of 15-(S)-hydroperoxyeicosatetraenoic acid	2	1
14	Small Molecule Biochemistry	42	concentration of prostaglandin E2	2	1
14	Small Molecule Biochemistry	43	concentration of fatty acid	3	1
14	Small Molecule Biochemistry	44	concentration of phosphatidic acid	2	1
14	Small Molecule Biochemistry	45	quantity of UDP-N-acetylglucosamine	2	1
14	Small Molecule Biochemistry	46	quantity of glutathione	8	1
14	Small Molecule Biochemistry	47	quantity of dopamine	7	1
14	Small Molecule Biochemistry	48	quantity of ATP	7	1
14	Small Molecule Biochemistry	49	reduction of 15-(S)-hydroperoxyeicosatetraenoic acid	2	1
14	Small Molecule Biochemistry	50	reduction of hydrogen peroxide	3	1
14	Small Molecule Biochemistry	51	separation of nucleotide	2	1
14	Small Molecule Biochemistry	52	homeostasis of Ca2+	9	1
14	Small Molecule Biochemistry	53	homeostasis of divalent cations	10	1
14	Small Molecule Biochemistry	54	homeostasis of inorganic cation	12	1
14	Small Molecule Biochemistry	55	homeostasis of D-glucose	7	0.2006
14	Small Molecule Biochemistry	56	generation of thromboxane A2	2	1
14	Small Molecule Biochemistry	57	secretion of lactic acid	2	1
14	Small Molecule Biochemistry	58	production of nitric oxide	14	0.0006
14	Small Molecule Biochemistry	59	exchange of GDP	3	1
15	Cellular Assembly and Organization	1	organization of sarcomere	9	0.0011
15	Cellular Assembly and Organization	2	organization of filaments	15	0
15	Cellular Assembly and Organization	3	assembly of myofilaments	6	0.2061
15	Cellular Assembly and Organization	4	assembly of filaments	17	0.0007
15	Cellular Assembly and Organization	5	assembly of myosin filaments	3	1
15	Cellular Assembly and Organization	6	assembly of thin filaments	3	0.1236
15	Cellular Assembly and Organization	7	assembly of chromatin	4	1
15	Cellular Assembly and Organization	8	assembly of podosomes	2	0.7104
15	Cellular Assembly and Organization	9	assembly of actin filaments	8	0.0004
15	Cellular Assembly and Organization	10	formation of filaments	32	0.0048
15	Cellular Assembly and Organization	11	formation of focal adhesions	13	0.0007
15	Cellular Assembly and Organization	12	formation of actin filaments	19	0.003
15	Cellular Assembly and Organization	13	formation of microfilaments	2	0.4096
15	Cellular Assembly and Organization	14	formation of plasma membrane projections	23	0.003
15	Cellular Assembly and Organization	15	formation of intercellular channels	2	0.5187
15	Cellular Assembly and Organization	16	formation of lysosome	4	1
15	Cellular Assembly and Organization	17	development of cytoskeleton	18	0.077
15	Cellular Assembly and Organization	18	biogenesis of cytoskeleton	17	0.0659
15	Cellular Assembly and Organization	19	biogenesis of actin cytoskeleton	11	0.0847
15	Cellular Assembly and Organization	20	reorganization of actin cytoskeleton	9	0.0004
15	Cellular Assembly and Organization	21	reorganization of cytoskeleton	11	0
15	Cellular Assembly and Organization	22	budding of vesicles	4	0.1236
15	Cellular Assembly and Organization	23	budding of endocytotic vesicle	2	1
15	Cellular Assembly and Organization	24	stabilization of cellular membrane	3	1
15	Cellular Assembly and Organization	25	transport of nucleus	2	0.0041
15	Cellular Assembly and Organization	26	quantity of plasma membrane projections	11	0.0011
15	Cellular Assembly and Organization	27	quantity of actin filaments	7	0
15	Cellular Assembly and Organization	28	quantity of focal adhesions	5	0.0004
15	Cellular Assembly and Organization	29	quantity of actin stress fibers	6	0.0007
15	Cellular Assembly and Organization	30	remodeling of actin cytoskeleton	3	1
15	Cellular Assembly and Organization	31	morphology of actin cytoskeleton	4	1
15	Cellular Assembly and Organization	32	polymerization of actin filaments	6	0.1447
15	Cellular Assembly and Organization	33	disruption of phospholipid vesicles	2	1
15	Cellular Assembly and Organization	34	maturation of phagosomes	2	1
15	Cellular Assembly and Organization	35	removal of filaments	2	0.7633
15	Cellular Assembly and Organization	36	volume of mitochondria	2	0.3023
15	Cellular Assembly and Organization	37	fusion of phagosomes	3	1
16	Cellular Function and Maintenance	1	organization of sarcomere	9	0.0002
16	Cellular Function and Maintenance	2	organization of filaments	15	0.0006
16	Cellular Function and Maintenance	3	autophagy of cells	17	0.1157
16	Cellular Function and Maintenance	4	autophagy of eukaryotic cells	11	0.1701
16	Cellular Function and Maintenance	5	autophagy of cell lines	8	0.1433
16	Cellular Function and Maintenance	6	autophagy of normal cells	5	0.6939
16	Cellular Function and Maintenance	7	autophagy of tumor cell lines	6	0.4454
16	Cellular Function and Maintenance	8	endoplasmic reticulum stress response of cells	10	1
16	Cellular Function and Maintenance	9	endoplasmic reticulum stress response	12	1
16	Cellular Function and Maintenance	10	cell death of T lymphocytes	23	0.0006
16	Cellular Function and Maintenance	11	assembly of myosin filaments	3	1
16	Cellular Function and Maintenance	12	assembly of podosomes	2	0.3853
16	Cellular Function and Maintenance	13	assembly of actin filaments	8	0.0002
16	Cellular Function and Maintenance	14	reorganization of actin cytoskeleton	9	0.0002
16	Cellular Function and Maintenance	15	reorganization of cytoskeleton	11	0
16	Cellular Function and Maintenance	16	homeostasis of Ca2+	9	0.9519
16	Cellular Function and Maintenance	17	homeostasis of cells	41	0.0027
16	Cellular Function and Maintenance	18	homeostasis of normal cells	40	0.0019
16	Cellular Function and Maintenance	19	polymerization of actin filaments	6	0.0688
17	Respiratory Disease	1	lung carcinoma	26	0.0033
17	Respiratory Disease	2	non-small-cell lung carcinoma	14	0.0001
17	Respiratory Disease	3	lung tumor	30	0.0057
17	Respiratory Disease	4	non-small cell lung cancer	30	0.0004
17	Respiratory Disease	5	lung cancer	45	0.0064
17	Respiratory Disease	6	pulmonary embolism	4	0.0713
17	Respiratory Disease	7	the common cold	2	1
18	Cardiovascular Disease	1	hypertrophic cardiomyopathy	11	0.0481
18	Cardiovascular Disease	2	cardiomyopathy	21	0.0463
18	Cardiovascular Disease	3	heart disease	45	0.027
18	Cardiovascular Disease	4	hypertrophy of heart cells	13	0.3636
18	Cardiovascular Disease	5	hypertrophy of cardiomyocytes	11	0.2675
18	Cardiovascular Disease	6	hypertrophy of heart	12	0.3588
18	Cardiovascular Disease	7	hypertrophy of ventricular myocytes	4	0.9384
18	Cardiovascular Disease	8	familial hypertrophic cardiomyopathy	3	0.1237
18	Cardiovascular Disease	9	pulmonary embolism	4	0.0932
19	Infection Mechanism	1	replication of Influenza A virus	33	0.023
19	Infection Mechanism	2	replication of virus	42	0.0357
19	Infection Mechanism	3	infection by virus	63	0.0029
19	Infection Mechanism	4	infection by HIV	57	0.0025
19	Infection Mechanism	5	attachment of HIV-1	2	0.011
20	Cell Morphology	1	autophagy of cells	17	0.1638
20	Cell Morphology	2	autophagy of eukaryotic cells	11	0.25
20	Cell Morphology	3	autophagy of cell lines	8	0.2064
20	Cell Morphology	4	autophagy of normal cells	5	0.9582
20	Cell Morphology	5	autophagy of tumor cell lines	6	0.6426
20	Cell Morphology	6	tubulation of microvascular endothelial cells	4	0.8719
20	Cell Morphology	7	tubulation of eukaryotic cells	9	0.0176
20	Cell Morphology	8	reorganization of actin cytoskeleton	9	0
20	Cell Morphology	9	reorganization of cytoskeleton	11	0.0003
20	Cell Morphology	10	budding of vesicles	4	0.0885
20	Cell Morphology	11	budding of endocytotic vesicle	2	1
20	Cell Morphology	12	morphology of myofiber	3	0.9792
20	Cell Morphology	13	morphology of muscle cells	5	0.5015
20	Cell Morphology	14	morphology of actin cytoskeleton	4	1
20	Cell Morphology	15	morphology of trans Golgi network	2	0.7731
20	Cell Morphology	16	shape change	39	0.0022
20	Cell Morphology	17	shape change of epithelial cells	4	0
20	Cell Morphology	18	size of cells	19	0.002
20	Cell Morphology	19	cell spreading of macrophages	3	0.0003
20	Cell Morphology	20	cell spreading of leukocytes	6	0
20	Cell Morphology	21	extension of cells	3	0
20	Cell Morphology	22	remodeling of actin cytoskeleton	3	0.7717
20	Cell Morphology	23	transmembrane potential	19	0.0924
20	Cell Morphology	24	transmembrane potential of mitochondria	15	0.0398
20	Cell Morphology	25	polarization of phagocytes	5	0
20	Cell Morphology	26	deformability of red blood cells	2	1
20	Cell Morphology	27	volume of mitochondria	2	0.2167
20	Cell Morphology	28	area of normal cells	5	0.2153
21	RNA Post-Transcriptional Modification	1	processing of rRNA	11	0.2015
21	RNA Post-Transcriptional Modification	2	processing of mRNA	13	0.0362
21	RNA Post-Transcriptional Modification	3	modification of mRNA	15	0.0554
22	Cardiovascular System Development and Function	1	morphogenesis of cardiac muscle	9	0.0608
22	Cardiovascular System Development and Function	2	development of cardiac muscle	10	0.077
22	Cardiovascular System Development and Function	3	development of blood vessel	35	0
22	Cardiovascular System Development and Function	4	tubulation of microvascular endothelial cells	4	0.4413
22	Cardiovascular System Development and Function	5	angiogenesis	32	0.001
22	Cardiovascular System Development and Function	6	angiogenesis of organism	11	0.0196
22	Cardiovascular System Development and Function	7	proliferation of endothelial cells	17	0.0015
22	Cardiovascular System Development and Function	8	relaxation of heart ventricle	3	0.7889
22	Cardiovascular System Development and Function	9	closure of ductus arteriosus	2	1
22	Cardiovascular System Development and Function	10	cardiac contractility of heart	7	0.1961
22	Cardiovascular System Development and Function	11	end diastolic pressure of heart	2	0.1604
22	Cardiovascular System Development and Function	12	cardiovascular process of organism	13	0.0228
22	Cardiovascular System Development and Function	13	morphology of heart	4	0.6241
22	Cardiovascular System Development and Function	14	neovascularization of animal	3	1
23	Tissue Development	1	morphogenesis of cardiac muscle	9	0.0406
23	Tissue Development	2	development of muscle	27	0.0192
23	Tissue Development	3	development of cardiac muscle	10	0.0511
23	Tissue Development	4	development of tissue	58	0.0067
23	Tissue Development	5	developmental process of muscle	29	0.0023
23	Tissue Development	6	developmental process of tissue	65	0.0068
23	Tissue Development	7	closure of ductus arteriosus	2	1
23	Tissue Development	8	osteoclastogenesis of bone	2	1
23	Tissue Development	9	myogenesis	12	0.012
24	"DNA Replication, Recombination, and Repair"	1	catabolism of ATP	7	0.0773
24	"DNA Replication, Recombination, and Repair"	2	assembly of chromatin	4	1
24	"DNA Replication, Recombination, and Repair"	3	exchange of DNA	2	0.0067
24	"DNA Replication, Recombination, and Repair"	4	unwinding of DNA	4	0.0006
24	"DNA Replication, Recombination, and Repair"	5	fragmentation of genomic DNA	3	0.8795
25	Cell Cycle	1	interphase of normal cells	20	0.0008
25	Cell Cycle	2	interphase of eukaryotic cells	36	0.0135
25	Cell Cycle	3	entry into interphase of normal cells	8	0.0004
25	Cell Cycle	4	interphase of central nervous system cells	3	0.4092
25	Cell Cycle	5	interphase	38	0.0168
25	Cell Cycle	6	delay in interphase of eukaryotic cells	6	0.8831
25	Cell Cycle	7	delay in interphase of cell lines	5	1
25	Cell Cycle	8	cell stage of normal cells	25	0.0025
25	Cell Cycle	9	entry into cell stage of normal cells	9	0.0004
25	Cell Cycle	10	delay in cell stage	9	0.1677
25	Cell Cycle	11	cell stage of connective tissue cells	10	0.7114
25	Cell Cycle	12	cell stage of fibroblasts	9	0.5957
25	Cell Cycle	13	delay in cell stage of eukaryotic cells	8	0.2698
25	Cell Cycle	14	cell stage of eukaryotic cells	42	0.0144
25	Cell Cycle	15	cell stage	56	0.0172
25	Cell Cycle	16	cell cycle progression	61	0.2657
25	Cell Cycle	17	cell cycle progression of eukaryotic cells	29	0.1292
25	Cell Cycle	18	cell cycle progression of fibroblast cell lines	8	0.524
25	Cell Cycle	19	arrest in cell cycle progression of eukaryotic cells	16	0.0664
25	Cell Cycle	20	delay in cell cycle progression of fibroblast cell li	2	0.4785
25	Cell Cycle	21	arrest in cell cycle progression	22	0.0693
25	Cell Cycle	22	cell division process	84	0.0238
25	Cell Cycle	23	cell division process of eukaryotic cells	61	0.0172
25	Cell Cycle	24	cell division process of normal cells	32	0.0045
25	Cell Cycle	25	delay in cell division process	10	0.173
25	Cell Cycle	26	initiation of cell division process of normal cells	4	0.4514
25	Cell Cycle	27	delay in cell division process of eukaryotic cells	9	0.2612
25	Cell Cycle	28	entry into cell division process of normal cells	9	0
25	Cell Cycle	29	cell division process of cell lines	46	0.018
25	Cell Cycle	30	delay in cell division process of fibroblast cell lin	3	0.2062
25	Cell Cycle	31	cell division process of keratinocytes	4	0.344
25	Cell Cycle	32	arrest in cell division process of normal cells	12	0.0004
25	Cell Cycle	33	G1/S phase transition of normal cells	6	0.0008
25	Cell Cycle	34	arrest in G1/S phase transition of bone cancer cell l	3	1
25	Cell Cycle	35	G1/S phase transition of keratinocytes	2	1
25	Cell Cycle	36	S phase of normal cells	10	0.0525
25	Cell Cycle	37	entry into S phase of brain cells	2	0.3538
25	Cell Cycle	38	entry into S phase of normal cells	7	0.319
25	Cell Cycle	39	M phase of fibroblasts	3	1
25	Cell Cycle	40	G1 phase of normal cells	9	0.0012
25	Cell Cycle	41	aneuploidy of fibroblast cell lines	2	1
26	Connective Tissue Development and Function	1	proliferation of fibroblast cell lines	25	0.0009
26	Connective Tissue Development and Function	2	healing of tibia	2	0.5606
26	Connective Tissue Development and Function	3	M phase of fibroblasts	3	0.1794
26	Connective Tissue Development and Function	4	cell cycle progression of fibroblast cell lines	8	0.0918
26	Connective Tissue Development and Function	5	delay in cell cycle progression of fibroblast cell li	2	0.0813
26	Connective Tissue Development and Function	6	osteoclastogenesis of bone	2	0.9744
26	Connective Tissue Development and Function	7	differentiation of adipose cell lines	3	0.0001
27	Reproductive System Disease	1	genital tumor	46	0.026
27	Reproductive System Disease	2	endometriosis	35	0.009
27	Reproductive System Disease	3	ovarian cancer	36	0.0004
27	Reproductive System Disease	4	ovarian tumor	23	0.0578
27	Reproductive System Disease	5	prostatic tumor	31	0.0074
27	Reproductive System Disease	6	uterine cancer	30	0.036
27	Reproductive System Disease	7	prostate cancer	43	0.0034
27	Reproductive System Disease	8	reproductive system disorder	51	0.0076
27	Reproductive System Disease	9	prostatic intraepithelial neoplasia	12	0.0334
27	Reproductive System Disease	10	prostatic intraepithelial tumor	11	0.0302
27	Reproductive System Disease	11	cervical cancer	17	0.0908
27	Reproductive System Disease	12	endometrial cancer	13	0.0088
27	Reproductive System Disease	13	uterine tumor	26	0.0404
27	Reproductive System Disease	14	ovarian carcinoma	17	0.019
27	Reproductive System Disease	15	breast cancer	60	0.0134
27	Reproductive System Disease	16	prostatic carcinoma	25	0.0046
27	Reproductive System Disease	17	adenomyosis	8	0.029
27	Reproductive System Disease	18	preterm premature rupture of membranes	2	1
27	Reproductive System Disease	19	mammary tumor	28	0.5314
27	Reproductive System Disease	20	endometrial carcinoma	6	0.0038
28	Cellular Compromise	1	endoplasmic reticulum stress response of cells	10	0.9761
28	Cellular Compromise	2	degeneration of cells	13	0.1053
28	Cellular Compromise	3	degeneration of endothelial cells	2	1
28	Cellular Compromise	4	degeneration of muscle cells	4	0.555
28	Cellular Compromise	5	fragmentation of mitochondria	5	0.9217
28	Cellular Compromise	6	disintegration of microvilli	2	1
28	Cellular Compromise	7	dysfunction of mitochondria	5	1
28	Cellular Compromise	8	deformability of red blood cells	2	1
28	Cellular Compromise	9	disruption of phospholipid vesicles	2	0.2661
29	Developmental Disorder	1	hypertrophy	33	0.0395
29	Developmental Disorder	2	hypertrophy of normal cells	19	0.3549
29	Developmental Disorder	3	hypertrophy of muscle cells	13	0.5168
29	Developmental Disorder	4	hypertrophy of heart cells	13	0.606
29	Developmental Disorder	5	hypertrophy of cardiomyocytes	11	0.4506
29	Developmental Disorder	6	hypertrophy of heart	12	0.5916
29	Developmental Disorder	7	hypertrophy of ventricular myocytes	4	1
29	Developmental Disorder	8	developmental disorder of cells	22	0.4919
29	Developmental Disorder	9	developmental disorder of organ	19	0.3624
29	Developmental Disorder	10	developmental disorder of muscle	7	0.0632
29	Developmental Disorder	11	developmental disorder of tissue	11	0.0315
29	Developmental Disorder	12	developmental disorder of heart ventricle	7	0.1398
29	Developmental Disorder	13	dysplasia	8	1
29	Developmental Disorder	14	dystrophy	4	0.485
29	Developmental Disorder	15	hypoplasia of liver	2	1
30	Hepatic System Disease	1	hepatocellular carcinoma	22	0.0041
30	Hepatic System Disease	2	liver tumor	23	0.0044
30	Hepatic System Disease	3	liver cancer	31	0.0109
30	Hepatic System Disease	4	hypoplasia of liver	2	0.5241
31	Organismal Injury and Abnormalities	1	cytosis of normal cells	5	1
31	Organismal Injury and Abnormalities	2	cytosis of red blood cells	3	1
31	Organismal Injury and Abnormalities	3	cytosis of mice	9	1
31	Organismal Injury and Abnormalities	4	cytosis	17	1
31	Organismal Injury and Abnormalities	5	ulcer	5	0.9744
31	Organismal Injury and Abnormalities	6	astrocytosis of brain	3	0.8444
31	Organismal Injury and Abnormalities	7	astrocytosis	5	1
31	Organismal Injury and Abnormalities	8	failure of mice	11	0.0026
31	Organismal Injury and Abnormalities	9	stenosis	9	0.0013
31	Organismal Injury and Abnormalities	10	gliosis of mice	4	1
32	Embryonic Development	1	reproductive process of embryo	9	0.2282
32	Embryonic Development	2	implantation of embryo	7	0.2545
32	Embryonic Development	3	closure of ductus arteriosus	2	0.6954
32	Embryonic Development	4	formation of epiblast cells	2	0.8834
33	Reproductive System Development and Function	1	reproductive process of embryo	9	0.291
33	Reproductive System Development and Function	2	implantation	8	0.2497
33	Reproductive System Development and Function	3	implantation of embryo	7	0.318
33	Reproductive System Development and Function	4	involution of mammary gland	4	0.3618
33	Reproductive System Development and Function	5	gestation of mice	3	0.7571
34	Lipid Metabolism	1	redistribution of lipid	6	0.1418
34	Lipid Metabolism	2	redistribution of phospholipid	4	0.1414
34	Lipid Metabolism	3	redistribution of phosphatidic acid	3	0.1418
34	Lipid Metabolism	4	redistribution of phosphatidylserine	2	0.0275
34	Lipid Metabolism	5	oxidation of fatty acid	15	0.902
34	Lipid Metabolism	6	oxidation of lipid	16	0.9163
34	Lipid Metabolism	7	oxidation of prostaglandin h2	2	1
34	Lipid Metabolism	8	oxidation of arachidonic acid	2	1
34	Lipid Metabolism	9	oxidation of polyunsaturated fatty acids	3	1
34	Lipid Metabolism	10	binding of phospholipid	6	0
34	Lipid Metabolism	11	binding of lipid	10	0.001
34	Lipid Metabolism	12	binding of phosphatidic acid	5	0.0003
34	Lipid Metabolism	13	binding of phosphoinositide	3	0
34	Lipid Metabolism	14	binding of progesterone	3	1
34	Lipid Metabolism	15	metabolism of prostaglandin E2	3	1
34	Lipid Metabolism	16	metabolism of prostaglandin	6	0.7436
34	Lipid Metabolism	17	metabolism of arachidonic acid	5	1
34	Lipid Metabolism	18	metabolism of prostaglandin F2alpha	2	1
34	Lipid Metabolism	19	metabolism of fatty acid	16	0.9037
34	Lipid Metabolism	20	synthesis of phosphatidic acid	10	0.7912
34	Lipid Metabolism	21	synthesis of phospholipid	11	0.7089
34	Lipid Metabolism	22	synthesis of epoprostenol	3	1
34	Lipid Metabolism	23	synthesis of prostanoid	2	1
34	Lipid Metabolism	24	synthesis of prostaglandin	7	1
34	Lipid Metabolism	25	synthesis of lipid	28	0.7405
34	Lipid Metabolism	26	cleavage of 15-(S)-hydroperoxyeicosatetraenoic acid	2	1
34	Lipid Metabolism	27	concentration of prostaglandin E2	2	1
34	Lipid Metabolism	28	concentration of fatty acid	3	1
34	Lipid Metabolism	29	concentration of phosphatidic acid	2	1
34	Lipid Metabolism	30	conversion of prostaglandin G2	2	1
34	Lipid Metabolism	31	reduction of 15-(S)-hydroperoxyeicosatetraenoic acid	2	1
34	Lipid Metabolism	32	biosynthesis of fatty acid	9	1
34	Lipid Metabolism	33	biosynthesis of prostaglandin	4	1
34	Lipid Metabolism	34	generation of thromboxane A2	2	1
35	Cellular Development	1	tubulation of microvascular endothelial cells	4	0.3828
35	Cellular Development	2	cell death of T lymphocytes	23	0.0008
35	Cellular Development	3	developmental process of muscle cells	21	0.003
35	Cellular Development	4	developmental process of endothelial cell lines	12	0.0019
35	Cellular Development	5	developmental process of breast cancer cell lines	16	0.0907
35	Cellular Development	6	re-entry into growth of leukemia cell lines	2	0.0014
35	Cellular Development	7	growth of tumor cell lines	49	0.0035
35	Cellular Development	8	differentiation of muscle cells	15	0.036
35	Cellular Development	9	differentiation of adipose cell lines	3	0.0001
35	Cellular Development	10	cell spreading of macrophages	3	0
35	Cellular Development	11	cell spreading of leukocytes	6	0.0001
35	Cellular Development	12	shape change of epithelial cells	4	0
36	Inflammatory Response	1	inflammation of brain	4	0.1653
36	Inflammatory Response	2	transmigration of megakaryocytes	2	0.5924
36	Inflammatory Response	3	cell spreading of macrophages	3	0
37	Hematological Disease	1	hematological disorder	74	0.0038
37	Hematological Disease	2	hematological disorder of red blood cells	3	1
37	Hematological Disease	3	hematological disorder of rodents	26	0.1996
37	Hematological Disease	4	hematological disorder of mammalia	27	0.2046
37	Hematological Disease	5	hematological disorder of mice	25	0.2386
37	Hematological Disease	6	cytosis of red blood cells	3	1
37	Hematological Disease	7	anemia of mice	10	0.5244
37	Hematological Disease	8	anemia	17	0.3987
38	Organismal Development	1	angiogenesis	32	0.0002
38	Organismal Development	2	angiogenesis of organism	11	0.0053
38	Organismal Development	3	development of blood vessel	35	0.0001
38	Organismal Development	4	neovascularization of animal	3	1
39	Drug Metabolism	1	metabolism of prostaglandin E2	3	0.2387
39	Drug Metabolism	2	concentration of prostaglandin E2	2	1
39	Drug Metabolism	3	quantity of glutathione	8	0.3036
39	Drug Metabolism	4	quantity of dopamine	7	0.2356
39	Drug Metabolism	5	synthesis of epoprostenol	3	1
39	Drug Metabolism	6	binding of progesterone	3	1
40	Metabolic Disease	1	cytochrome c oxidase deficiency	3	0.9318
40	Metabolic Disease	2	gout	5	0.3535
41	Organismal Functions	1	healing of gastric ulcer	3	0.3527
41	Organismal Functions	2	healing of tibia	2	0.1573
42	Molecular Transport	1	redistribution of phospholipid	4	0.067
42	Molecular Transport	2	redistribution of phosphatidic acid	3	0.0669
42	Molecular Transport	3	redistribution of phosphatidylserine	2	0.016
42	Molecular Transport	4	transport of protein	21	0.0562
42	Molecular Transport	5	sequestration of calcium	3	0.1779
42	Molecular Transport	6	concentration of prostaglandin E2	2	1
42	Molecular Transport	7	concentration of fatty acid	3	1
42	Molecular Transport	8	concentration of phosphatidic acid	2	1
42	Molecular Transport	9	quantity of UDP-N-acetylglucosamine	2	1
42	Molecular Transport	10	quantity of glutathione	8	0.8246
42	Molecular Transport	11	quantity of dopamine	7	0.6371
42	Molecular Transport	12	quantity of ATP	7	0.4226
42	Molecular Transport	13	release of calcium	16	0.0008
42	Molecular Transport	14	exchange of DNA	2	0.024
42	Molecular Transport	15	exchange of GDP	3	0.4858
42	Molecular Transport	16	secretion of lactic acid	2	1
43	Cell-To-Cell Signaling and Interaction	1	formation of focal adhesions	13	0.0001
43	Cell-To-Cell Signaling and Interaction	2	formation of intercellular channels	2	0.0694
43	Cell-To-Cell Signaling and Interaction	3	fusion of eukaryotic cells	10	0.0057
43	Cell-To-Cell Signaling and Interaction	4	fusion of normal cells	8	0.0012
43	Cell-To-Cell Signaling and Interaction	5	quantity of focal adhesions	5	0
44	Cellular Movement	1	movement of cells	82	0.004
44	Cellular Movement	2	movement of epithelial cells	9	0.0019
44	Cellular Movement	3	migration of cells	81	0.0038
44	Cellular Movement	4	migration of tumor cell lines	30	0.0006
44	Cellular Movement	5	migration of T-cell hybrid cells	2	1
44	Cellular Movement	6	migration of cell lines	38	0.0011
44	Cellular Movement	7	migration of endothelial cells	16	0.0002
44	Cellular Movement	8	cell movement	64	0.0049
44	Cellular Movement	9	cell movement of cell lines	27	0.0015
44	Cellular Movement	10	cell movement of tumor cell lines	20	0.0015
44	Cellular Movement	11	cell movement of eukaryotic cells	53	0.0034
44	Cellular Movement	12	invasion of tumor cell lines	30	0.0034
44	Cellular Movement	13	invasion of fibrosarcoma cell lines	5	0.003
44	Cellular Movement	14	invasion of breast cancer cell lines	13	0
44	Cellular Movement	15	invasion of cell lines	31	0.0017
44	Cellular Movement	16	invasion of keratinocytes	2	0.103
44	Cellular Movement	17	transmigration of megakaryocytes	2	1
44	Cellular Movement	18	transmigration of peripheral blood leukocytes	3	1
44	Cellular Movement	19	mobility of cell lines	4	0
45	Cell-mediated Immune Response	1	cell death of T lymphocytes	23	0
46	Hematological System Development and Function	1	cell death of T lymphocytes	23	0.0002
46	Hematological System Development and Function	2	transmigration of megakaryocytes	2	1
46	Hematological System Development and Function	3	transmigration of peripheral blood leukocytes	3	0.8956
46	Hematological System Development and Function	4	cell spreading of macrophages	3	0
46	Hematological System Development and Function	5	quantity of B-2 lymphocytes	3	0.5507
46	Hematological System Development and Function	6	colony formation of bone marrow	2	0.9065
47	Hematopoiesis	1	cell death of T lymphocytes	23	0.0001
47	Hematopoiesis	2	transmigration of megakaryocytes	2	0.3934
48	Gene Expression	1	expression of NF-Y binding site	3	0.1219
48	Gene Expression	2	expression of mRNA	14	0.0218
48	Gene Expression	3	translation of mRNA	7	0.0748
48	Gene Expression	4	translation of reporter mRNA	4	0.1121
48	Gene Expression	5	binding of DNA	22	0.0008
48	Gene Expression	6	activation of NF-Y binding site	2	0.088
48	Gene Expression	7	activation of synthetic promoter	40	0.4548
48	Gene Expression	8	activation of p73 binding site	2	0.4508
48	Gene Expression	9	activation of p53 response element	4	0.0329
48	Gene Expression	10	transcription of NF-Y binding site	2	0.0889
48	Gene Expression	11	transcription of YY1 binding site	2	0.0829
48	Gene Expression	12	transcription of gene	33	0.0505
49	Inflammatory Disease	1	inflammatory disorder of cells	3	1
49	Inflammatory Disease	2	inflammatory disorder of neurons	2	0.548
49	Inflammatory Disease	3	stomatitis	3	0.342
49	Inflammatory Disease	4	pharyngitis	2	1
49	Inflammatory Disease	5	tendonitis	2	1
49	Inflammatory Disease	6	gout	5	1
49	Inflammatory Disease	7	rheumatic disease of mice	14	0.0004
50	Protein Trafficking	1	transport of protein	21	0.0031
51	Protein Degradation	1	degradation of protein	28	0.0005
52	Nervous System Development and Function	1	mass of brain	4	0.2074
52	Nervous System Development and Function	2	neuroprotection of brain cells	4	0.2273
52	Nervous System Development and Function	3	neuroprotection of cerebral cortex cells	3	0.2302
52	Nervous System Development and Function	4	myelination	10	0.269
52	Nervous System Development and Function	5	cognition by humans	2	0.4655
52	Nervous System Development and Function	6	quantity of cortical neurons	2	0.7041
53	Organ Morphology	1	mass of brain	4	0.2356
53	Organ Morphology	2	mass of spleen	5	1
53	Organ Morphology	3	regeneration of organ	7	0.3548
53	Organ Morphology	4	relaxation of heart ventricle	3	0.4008
53	Organ Morphology	5	cardiac contractility of heart	7	0.0983
53	Organ Morphology	6	involution of mammary gland	4	0.5128
53	Organ Morphology	7	morphology of heart	4	0.3173
54	Organismal Survival	1	death of animal	65	0.0143
54	Organismal Survival	2	death of mammalia	64	0.016
54	Organismal Survival	3	death of mice	62	0.0183
54	Organismal Survival	4	viability of mice	8	0.0125
55	Free Radical Scavenging	1	production of reactive oxygen species	18	0.0087
56	Amino Acid Metabolism	1	modification of glutamine family amino acid	5	0.0157
56	Amino Acid Metabolism	2	conversion of glutamine family amino acid	3	0.0147
57	Post-Translational Modification	1	modification of glutamine family amino acid	5	0.0219
57	Post-Translational Modification	2	conversion of glutamine family amino acid	3	0.0222
57	Post-Translational Modification	3	folding of protein	9	0.4898
58	Cell Signaling	1	sequestration of calcium	3	0.0683
58	Cell Signaling	2	homeostasis of Ca2+	9	0.306
58	Cell Signaling	3	release of calcium	16	0.0004
58	Cell Signaling	4	leakage of Ca2+	2	0.4659
58	Cell Signaling	5	leakage of calcium	2	0.4725
58	Cell Signaling	6	production of nitric oxide	14	0.0002
59	Vitamin and Mineral Metabolism	1	sequestration of calcium	3	0.0522
59	Vitamin and Mineral Metabolism	2	homeostasis of Ca2+	9	0.2447
59	Vitamin and Mineral Metabolism	3	release of calcium	16	0.0004
59	Vitamin and Mineral Metabolism	4	leakage of Ca2+	2	0.3893
59	Vitamin and Mineral Metabolism	5	leakage of calcium	2	0.3879
60	Infectious Disease	1	infection of cells	55	0.0034
60	Infectious Disease	2	infection by virus	63	0.0042
60	Infectious Disease	3	infection by HIV	57	0.0037
60	Infectious Disease	4	infection of eukaryotic cells	52	0.0027
60	Infectious Disease	5	pharyngitis	2	1
60	Infectious Disease	6	infectious disorder	94	0.009
60	Infectious Disease	7	infectious disorder of rats	2	1
60	Infectious Disease	8	the common cold	2	1
61	Connective Tissue Disorders	1	Ehlers-Danlos syndrome	4	0.0002
61	Connective Tissue Disorders	2	tendonitis	2	1
61	Connective Tissue Disorders	3	gout	5	1
61	Connective Tissue Disorders	4	connective tissue disorder of mice	15	0.0007
61	Connective Tissue Disorders	5	connective tissue disorder of mammalia	16	0.0006
61	Connective Tissue Disorders	6	"Ehlers-Danlos syndrome, type I"	2	0.0007
61	Connective Tissue Disorders	7	rheumatic disease of mice	14	0.0008
62	Dermatological Diseases and Conditions	1	Ehlers-Danlos syndrome	4	0.0001
62	Dermatological Diseases and Conditions	2	"Ehlers-Danlos syndrome, type I"	2	0.0003
62	Dermatological Diseases and Conditions	3	sunburn	2	0.5228
63	Immune Cell Trafficking	1	transmigration of megakaryocytes	2	0.5912
63	Immune Cell Trafficking	2	transmigration of peripheral blood leukocytes	3	0.4405
63	Immune Cell Trafficking	3	migration of T-cell hybrid cells	2	0.9218
64	Nutritional Disease	1	delay in weight loss of mice	2	0.5594
65	Respiratory System Development and Function	1	compliance of respiratory system	2	0.1738
66	Renal and Urological Disease	1	transitional-cell carcinoma	6	0.0001
67	Antigen Presentation	1	cell spreading of macrophages	3	0
68	Humoral Immune Response	1	quantity of B-2 lymphocytes	3	0.09
69	Protein Folding	1	folding of protein	9	0.1646
70	Ophthalmic Disease	1	disease of eye	4	0.0001
71	Endocrine System Development and Function	1	binding of progesterone	3	0.4743
72	Behavior	1	cognition by humans	2	0.0764
73	Hair and Skin Development and Function	1	G1/S phase transition of keratinocytes	2	0.1051
74	Immunological Disease	1	adenosis	2	0.0327
75	Renal and Urological System Development and Function	1	survival of kidney cell lines	5	0.0283
TOTAL				14358
